# Supplementary material for: Identification of heterophyllin B accumulation associated genes via WGCNA in Pseudostellaria heterophylla
Source: Front Plant Sci. 2025 Dec 9;16:1691269. doi: 10.3389/fpls.2025.1691269 (PMC12722792; doi:10.3389/fpls.2025.1691269)
Supplement: Supplementary Table 1 — Alignment results of P. heterophylla chloroplast genes to transcript sequences. [file Table1.xlsx]

## Sheet: Sheet4
Table S1. Alignment results of Pseudostellaria heterophylla chloroplast genes to transcript sequences
qseqid	sseqid	pident	length	mismatch	gapopen	qstart	qend	sstart	send	evalue	bitscore
rps12	g1790_i2	100	232	0	0	115	346	1678	1447	2.57e-119	429
rps12	g1790_i0	100	232	0	0	115	346	4911	4680	2.57e-119	429
rps12	g1790_i1	100	232	0	0	115	346	3945	3714	2.57e-119	429
rps12	g146_i5	100	114	0	0	1	114	6344	6457	1.01e-53	211
psbA	g10243_i0	98.783	1068	3	4	1	1062	2332	1269	0	1892
psbA	g42415_i0	98.649	74	1	0	364	437	391	464	2.43e-29	132
matK	g26528_i0	100	796	0	0	640	1435	870	75	0	1471
matK	g16117_i0	100	403	0	0	1	403	403	1	0	745
matK	g58176_i0	98.462	65	0	1	1214	1277	1	65	1.25e-23	113
rps16	g32107_i0	99.567	231	1	0	37	267	396	626	3.01e-117	422
rps16	g36440_i0	100	41	0	0	1	41	90	130	2.7e-13	76.8
psbK	g21003_i0	100	180	0	0	1	180	995	816	9.29e-91	333
psbI	g21003_i0	100	111	0	0	1	111	376	266	1.19e-52	206
atpA	g146_i25	99.788	943	2	0	6	948	943	1	0	1731
atpA	g30062_i0	100	498	0	0	1027	1524	733	236	0	920
atpA	g1923_i1	100	252	0	0	1027	1278	3512	3261	8.47e-130	466
atpA	g1923_i0	100	252	0	0	1027	1278	1	252	8.47e-130	466
atpA	g5117_i0	95.041	121	5	1	1174	1293	3401	3281	2.05e-46	189
atpF	g13234_i0	100	213	0	0	146	358	246	458	1.43e-108	394
atpF	g13234_i1	100	213	0	0	146	358	189	401	1.43e-108	394
atpF	g48419_i0	100	80	0	0	66	145	1	80	1.23e-34	148
atpF	g28935_i0	100	62	0	0	1	62	62	1	1.25e-24	115
atpH	g28935_i0	100	246	0	0	1	246	772	527	2.71e-127	455
atpI	g74003_i0	100	143	0	0	1	143	117	259	1.59e-69	265
atpI	g4478_i0	97.015	67	0	2	300	366	3232	3168	2.19e-23	111
atpI	g44713_i0	100	52	0	0	157	208	145	94	6.14e-19	97.1
atpI	g2455_i0	95	60	3	0	647	706	3254	3313	2.21e-18	95.3
atpI	g2455_i1	95	60	3	0	647	706	1172	1113	2.21e-18	95.3
atpI	g54728_i0	96.154	52	2	0	258	309	157	106	1.33e-15	86.1
rps2	g26426_i0	99.859	711	1	0	1	711	63	773	0	1308
rpoC2	g15316_i0	98.711	1164	0	2	2603	3766	1648	500	0	2052
rpoC2	g146_i18	99.012	810	3	1	1	810	3457	2653	0	1447
rpoC2	g146_i14	99.012	810	3	1	1	810	4210	3406	0	1447
rpoC2	g14916_i0	98.805	753	1	1	1027	1779	1	745	0	1334
rpoC2	g53232_i0	97.414	348	1	1	3787	4134	1	340	1.71e-165	586
rpoC2	g74979_i0	99.611	257	1	0	2203	2459	1	257	1.79e-130	470
rpoC2	g75385_i0	100	232	0	0	1905	2136	1	232	3.05e-118	429
rpoC2	g14898_i0	99.556	225	0	1	2372	2595	1457	1681	3.97e-112	409
rpoC2	g24616_i0	93.519	108	6	1	134	241	339	445	4.41e-37	159
rpoC2	g7792_i0	98.718	78	1	0	173	250	1646	1723	5.75e-31	139
rpoC2	g8825_i0	96.078	51	2	0	3574	3624	1976	1926	2.73e-14	84.2
rpoC2	g14490_i0	97.826	46	1	0	3354	3399	1148	1193	3.53e-13	80.5
rpoC2	g10702_i2	100	42	0	0	365	406	679	720	1.27e-12	78.7
rpoC1	g577_i2	99.839	1241	1	1	521	1760	1	1241	0	2279
rpoC1	g2164_i0	92.217	424	12	5	943	1365	3150	3553	3.9e-164	580
rpoC1	g81249_i0	100	246	0	0	108	353	246	1	2.47e-126	455
rpoC1	g146_i18	98.99	99	1	0	1932	2030	3736	3638	5.98e-43	178
rpoC1	g146_i14	98.99	99	1	0	1932	2030	4489	4391	5.98e-43	178
rpoC1	g5055_i1	85.859	99	10	4	1688	1784	1266	1170	3.7e-20	102
rpoC1	g5055_i0	85.859	99	10	4	1688	1784	1266	1170	3.7e-20	102
rpoB	g39690_i0	100	512	0	0	2383	2894	512	1	0	946
rpoB	g52639_i0	100	359	0	0	2019	2377	359	1	0	664
rpoB	g8939_i0	100	339	0	0	1674	2012	339	1	7.8e-178	627
rpoB	g78612_i0	100	251	0	0	180	430	1	251	6.48e-129	464
rpoB	g42603_i0	99.222	257	2	0	2957	3213	464	208	6.48e-129	464
rpoB	g23_i12	95.42	131	6	0	2688	2818	3382	3252	3.35e-52	209
rpoB	g28749_i0	95.489	133	2	1	2794	2926	653	781	3.35e-52	209
rpoB	g7554_i0	98.837	86	1	0	818	903	1255	1170	1.59e-35	154
rpoB	g13137_i0	97.101	69	1	1	1019	1086	139	207	7.51e-24	115
rpoB	g13137_i1	97.101	69	1	1	1019	1086	1005	937	7.51e-24	115
petN	g26836_i0	100	90	0	0	1	90	844	755	4.25e-41	167
psbD	g10702_i1	96.866	1021	4	2	42	1062	1936	944	0	1683
psbD	g10702_i0	96.866	1021	4	2	42	1062	190	1182	0	1683
psbD	g10702_i2	99.558	678	3	0	152	829	1	678	0	1236
psbD	g7493_i0	98.182	55	1	0	908	962	321	267	8.85e-19	97.1
psbD	g61046_i0	93.878	49	1	2	1015	1062	60	13	1.49e-11	73.1
psbC	g10702_i0	100	1181	0	0	1	1181	1130	2310	0	2182
psbC	g10702_i1	100	264	0	0	1	264	996	733	1.68e-136	488
psbC	g8077_i0	91.866	209	1	2	1201	1409	1	193	3.97e-73	278
psbC	g62755_i0	97.403	154	4	0	111	264	298	145	1.11e-68	263
psbC	g745_i0	100	137	0	0	1286	1422	6221	6085	6.69e-66	254
psbC	g49734_i0	87.5	120	6	2	1115	1226	1	119	1.18e-28	130
psbC	g34642_i0	100	65	0	0	330	394	65	1	7.08e-26	121
psbC	g1966_i0	91.139	79	5	2	1080	1156	2498	2420	1.98e-21	106
psbC	g61046_i0	95.082	61	1	2	6	65	60	1	4.29e-18	95.3
psbZ	g745_i0	100	189	0	0	1	189	5509	5321	9.76e-96	350
psbZ	g9268_i0	94.505	91	4	1	4	94	1579	1668	2.3e-32	139
rps14	g745_i0	99.67	303	1	0	1	303	4724	5026	3.27e-157	555
psaB	g745_i0	100	2205	0	0	1	2205	2398	4602	0	4072
psaB	g5007_i0	93.6	125	7	1	2016	2140	2247	2124	3.86e-45	185
psaB	g3386_i0	97.895	95	2	0	1608	1702	3126	3032	5.03e-39	165
psaB	g14976_i1	100	48	0	0	1064	1111	876	923	3.11e-16	89.8
psaB	g19620_i0	97.917	48	1	0	2131	2178	592	545	1.45e-14	84.2
psaB	g14976_i0	97.917	48	1	0	1064	1111	876	923	1.45e-14	84.2
psaB	g62281_i0	92.857	56	4	0	403	458	69	14	5.21e-14	82.4
psaA	g8765_i0	99.761	837	2	0	1	837	2430	1594	0	1535
psaA	g8765_i1	99.761	837	2	0	1	837	209	1045	0	1535
psaA	g745_i0	100	606	0	0	1648	2253	1767	2372	0	1120
psaA	g745_i0	97.928	531	6	3	1124	1653	1210	1736	0	915
psaA	g48720_i0	100	389	0	0	779	1167	1	389	0	719
psaA	g745_i1	96.44	309	6	3	1124	1431	889	585	2.67e-141	505
psaA	g3640_i4	91.892	222	7	3	1345	1566	613	403	1.35e-79	300
psaA	g36274_i0	86.1	259	12	5	583	841	391	157	8.24e-67	257
psaA	g36274_i0	90.476	84	1	1	703	786	77	1	1.14e-20	104
psaA	g36274_i0	100	42	0	0	510	551	439	398	6.89e-13	78.7
psaA	g11313_i0	91.623	191	6	2	1345	1535	67	247	2.96e-66	255
psaA	g37194_i0	96.154	156	5	1	1770	1925	366	212	1.07e-65	254
psaA	g49248_i0	94.631	149	7	1	1777	1925	1	148	1.8e-58	230
psaA	g1066_i19	100	86	0	0	1951	2036	1405	1490	2.39e-37	159
psaA	g141_i0	96.774	93	3	0	355	447	7123	7031	3.09e-36	156
psaA	g42341_i0	95.349	86	4	0	1345	1430	115	200	1.12e-30	137
psaA	g42341_i0	93.671	79	4	1	1457	1535	198	275	1.46e-24	117
psaA	g14571_i0	83.846	130	10	4	172	297	390	268	1.89e-23	113
psaI	g18572_i0	99.099	111	1	0	1	111	538	648	5.52e-51	200
accD	g25829_i0	100	900	0	0	344	1243	1	900	0	1663
accD	g48455_i0	92.188	128	10	0	908	1035	1	128	3.3e-44	182
accD	g881_i0	89.922	129	12	1	790	918	2317	2190	3.32e-39	165
rbcL	g279_i2	99.913	1151	1	0	278	1428	614	1764	0	2121
rbcL	g279_i1	99.913	1151	1	0	278	1428	6222	5072	0	2121
rbcL	g279_i0	99.913	1151	1	0	278	1428	6926	5776	0	2121
rbcL	g38396_i0	99.727	366	1	0	1	366	169	534	0	671
rbcL	g58274_i0	94.118	119	5	2	986	1104	251	135	1.16e-43	180
rbcL	g146_i4	96.825	63	1	1	163	224	6204	6266	7.16e-21	104
rbcL	g146_i24	96.825	63	1	1	163	224	834	772	7.16e-21	104
rbcL	g24513_i1	98.077	52	1	0	221	272	128	77	5.57e-17	91.6
rbcL	g61993_i0	100	41	0	0	114	154	259	219	1.56e-12	76.8
atpB	g3377_i0	100	1235	0	0	263	1497	2180	3414	0	2281
atpB	g92_i0	99.029	309	0	1	1	306	1236	928	2.23e-155	551
atpB	g92_i6	99.029	309	0	1	1	306	1236	928	2.23e-155	551
atpB	g92_i5	99.029	309	0	1	1	306	1236	928	2.23e-155	551
atpB	g43173_i0	93.603	297	18	1	1104	1400	296	1	1.4e-122	442
atpB	g16128_i1	93.571	140	9	0	69	208	459	320	1.55e-52	209
atpB	g36453_i0	100	60	0	0	51	110	511	570	4.49e-23	111
atpB	g1066_i19	100	55	0	0	457	511	2011	1957	2.7e-20	102
atpB	g1066_i24	100	55	0	0	457	511	1	55	2.7e-20	102
atpE	g3377_i0	100	402	0	0	1	402	3411	3812	0	743
atpE	g35748_i0	94.326	141	8	0	73	213	584	444	2.37e-55	217
ndhC	g23873_i0	99.725	363	1	0	1	363	246	608	0	665
ndhC	g50121_i0	97.021	235	7	0	1	235	235	1	2.55e-109	396
ndhC	g60042_i0	98.63	73	1	0	240	312	313	241	2.85e-29	130
ndhK	g23873_i0	99.696	329	1	0	1	329	673	1001	2.72e-171	603
ndhK	g7024_i0	96.818	220	6	1	274	493	395	613	3.89e-100	366
ndhK	g8534_i0	99.441	179	1	0	506	684	1365	1543	6.6e-88	326
ndhK	g3351_i6	96.552	87	3	0	472	558	1755	1669	1.98e-33	145
ndhK	g3351_i7	96.552	87	3	0	472	558	625	711	1.98e-33	145
ndhK	g3351_i2	97.619	84	2	0	475	558	1387	1304	1.98e-33	145
ndhK	g3351_i3	97.619	84	2	0	475	558	2452	2535	1.98e-33	145
ndhK	g3351_i1	97.619	84	2	0	475	558	2504	2587	1.98e-33	145
ndhK	g3351_i9	97.619	84	2	0	475	558	127	210	1.98e-33	145
ndhK	g3351_i10	97.59	83	2	0	476	558	109	191	7.13e-33	143
ndhK	g3351_i11	97.59	83	2	0	476	558	109	191	7.13e-33	143
ndhJ	g8534_i0	99.581	477	2	0	1	477	1656	2132	0	870
rps4	g41492_i0	100	125	0	0	482	606	1	125	1.3e-59	231
rps4	g2532_i0	98.81	84	1	0	219	302	3746	3829	3.76e-35	150
ycf3	g26035_i0	100	230	0	0	125	354	184	413	4.62e-118	425
ycf3	g43642_i0	100	155	0	0	353	507	124	278	2.28e-76	287
ycf3	g45515_i0	100	123	0	0	3	125	1	123	1.4e-58	228
ycf3	g29164_i0	91.946	149	11	1	141	288	485	633	1.82e-52	207
ycf4	g18572_i0	99.505	404	2	0	1	404	974	1377	0	736
ycf4	g19080_i0	99.259	135	1	0	421	555	1334	1200	1.53e-63	244
cemA	g19080_i0	100	655	0	0	1	655	655	1	0	1210
petA	g2649_i0	93.656	867	18	11	101	963	469	1302	0	1262
petA	g2649_i1	94.005	734	12	6	130	863	3399	2698	0	1083
petA	g2649_i7	92.95	766	18	10	101	863	469	1201	0	1083
petA	g78726_i0	100	250	0	0	442	691	1	250	6.85e-129	462
petA	g2649_i9	99.438	178	0	1	787	963	1	178	1.21e-86	322
petA	g1725_i0	100	45	0	0	761	805	2197	2153	6.23e-15	84.2
psbJ	g27728_i0	100	74	0	0	1	74	747	820	5e-32	137
psbL	g27728_i0	100	115	0	0	3	117	483	597	7.59e-55	213
psbF	g27728_i0	98.333	120	2	0	1	120	335	454	2.82e-54	211
psbE	g27728_i0	100	252	0	0	1	252	75	326	1.29e-130	466
petL	g66988_i0	98.958	96	1	0	1	96	17	112	9.97e-43	172
rpl33	g15290_i0	100	201	0	0	1	201	1268	1068	2.24e-102	372
rps18	g15290_i0	99.673	306	1	0	1	306	847	542	7.1e-159	560
rpl20	g15290_i0	100	265	0	0	123	387	1	265	1.21e-137	490
rpl20	g53945_i0	100	137	0	0	1	137	137	1	1.73e-66	254
rpl20	g48839_i0	97.674	129	3	0	259	387	342	214	4.88e-57	222
clpP	g146_i5	100	366	0	0	1	366	5024	5389	0	676
clpP	g146_i5	99.559	227	1	0	365	591	5986	6212	1.18e-114	414
clpP	g146_i11	100	71	0	0	1	71	442	372	1.33e-29	132
clpP	g146_i4	100	71	0	0	1	71	4607	4677	1.33e-29	132
psbB	g146_i11	99.935	1527	1	0	1	1527	887	2413	0	2815
psbB	g146_i4	99.935	1527	1	0	1	1527	4162	2636	0	2815
psbB	g146_i5	99.935	1527	1	0	1	1527	4579	3053	0	2815
psbT	g146_i11	100	108	0	0	1	108	2555	2662	5.33e-51	200
psbT	g146_i4	100	108	0	0	1	108	2494	2387	5.33e-51	200
psbT	g146_i5	100	108	0	0	1	108	2911	2804	5.33e-51	200
psbN	g146_i11	100	132	0	0	1	132	2875	2744	3.12e-64	244
psbN	g146_i4	100	132	0	0	1	132	2174	2305	3.12e-64	244
psbN	g146_i5	100	132	0	0	1	132	2591	2722	3.12e-64	244
psbH	g146_i11	100	222	0	0	1	222	2979	3200	5.3e-114	411
psbH	g146_i4	100	222	0	0	1	222	2070	1849	5.3e-114	411
psbH	g146_i5	100	222	0	0	1	222	2487	2266	5.3e-114	411
psbH	g78271_i0	95.213	188	8	1	8	195	1	187	1.55e-79	296
petB	g146_i5	99.844	643	1	0	6	648	1344	702	0	1182
petB	g146_i11	99.575	471	2	0	6	476	4122	4592	0	859
petB	g146_i4	99.575	471	2	0	6	476	927	457	0	859
petB	g146_i7	99.286	140	1	0	337	476	596	457	2.98e-66	254
petB	g8980_i0	100	42	0	0	44	85	2412	2453	1.93e-13	78.7
petD	g32457_i0	100	476	0	0	8	483	500	25	0	880
rpoA	g38857_i0	100	492	0	0	520	1011	28	519	0	909
rpoA	g22171_i1	100	369	0	0	1	369	369	1	0	682
rpoA	g22171_i0	100	369	0	0	1	369	737	1105	0	682
rpoA	g23258_i0	89.535	86	9	0	277	362	717	632	1.08e-22	110
rps11	g41212_i0	98.87	177	2	0	21	197	309	485	2.36e-85	316
rps11	g3135_i0	100	89	0	0	134	222	541	629	9.04e-40	165
rps11	g3135_i1	100	89	0	0	134	222	78	166	9.04e-40	165
rps11	g25730_i0	91.964	112	1	1	192	303	364	467	2.53e-35	150
rps11	g8721_i2	96.296	81	3	0	223	303	1015	935	2.55e-30	134
rps11	g8721_i0	89.286	112	4	1	192	303	1609	1712	2.55e-30	134
rps11	g8721_i1	89.286	112	4	1	192	303	1130	1233	2.55e-30	134
rpl36	g35085_i0	100	114	0	0	1	114	400	513	2.64e-54	211
rps8	g577_i1	100	78	0	0	1	78	3217	3294	1.14e-33	145
rps8	g577_i2	100	78	0	0	1	78	2222	2299	1.14e-33	145
rps8	g577_i4	100	78	0	0	1	78	1677	1754	1.14e-33	145
rps8	g52967_i0	98.485	66	1	0	207	272	288	353	2.49e-25	117
rpl14	g577_i2	99.727	366	1	0	1	366	1712	2077	0	671
rpl14	g577_i1	100	134	0	0	233	366	2939	3072	7.62e-65	248
rpl14	g577_i4	100	134	0	0	233	366	1399	1532	7.62e-65	248
rpl16	g577_i2	100	291	0	0	118	408	1322	1612	4.52e-152	538
rpl16	g30305_i0	100	55	0	0	289	343	1	55	7.03e-21	102
rps3	g22700_i0	99.149	235	2	0	143	377	1	235	2.18e-117	424
rps3	g7792_i2	99.444	180	1	0	478	657	1447	1268	1.76e-88	327
rps3	g637_i0	87.313	134	16	1	301	434	4777	4909	1.14e-35	152
rps19	g10243_i0	100	195	0	0	1	195	681	875	6.99e-99	361
rps19	g1335_i2	98.795	83	1	0	65	147	1	83	5.92e-35	148
rpl2	g10243_i0	100	455	0	0	371	825	168	622	0	841
rpl2	g146_i34	100	350	0	0	1	350	1091	742	0	647
rpl2	g15689_i0	95.556	45	2	0	102	146	566	610	1.15e-11	73.1
ycf2	g15809_i0	99.811	1057	2	0	433	1489	1057	1	0	1941
ycf2	g15809_i0	94.521	146	0	1	296	441	1359	1222	1.17e-54	219
ycf2	g27443_i0	100	831	0	0	2737	3567	831	1	0	1535
ycf2	g32419_i0	100	662	0	0	1516	2177	1	662	0	1223
ycf2	g39510_i0	99.806	515	1	0	2212	2726	515	1	0	946
ycf2	g14910_i0	99.697	330	1	0	4486	4815	270	599	7.7e-171	604
ycf2	g14910_i0	100	154	0	0	4181	4334	120	273	1.14e-74	285
ycf2	g26300_i1	99.678	311	1	0	6344	6654	1	311	2.81e-160	569
ycf2	g63020_i0	100	297	0	0	5427	5723	297	1	3.66e-154	549
ycf2	g63730_i0	100	293	0	0	5918	6210	293	1	6.12e-152	542
ycf2	g7792_i0	96.356	247	9	0	3820	4066	1401	1647	2.33e-111	407
ycf2	g17275_i0	90.84	262	10	4	3777	4037	1500	1252	8.62e-91	339
ycf2	g84209_i0	99.438	178	1	0	4816	4993	64	241	2.41e-86	324
ycf2	g14898_i0	92.149	242	0	2	1	235	223	452	2.41e-86	324
ycf2	g48142_i0	92.614	176	2	1	4998	5173	270	106	6.95e-62	243
ycf2	g31528_i0	95.935	123	2	2	4647	4769	120	1	5.49e-48	196
ycf2	g2145_i2	98.98	98	1	0	5183	5280	512	415	7.15e-42	176
ycf2	g18917_i0	97.917	96	1	1	6008	6103	561	655	1.55e-38	165
ycf2	g26300_i0	100	83	0	0	6656	6738	397	479	3.35e-35	154
ycf2	g18077_i0	94.382	89	5	0	5176	5264	224	136	3.38e-30	137
ycf2	g50357_i0	97.183	71	1	1	1913	1983	84	153	1.22e-24	119
ycf2	g35350_i0	98.462	65	1	0	4669	4733	290	226	1.58e-23	115
ycf2	g49393_i0	88.172	93	7	3	6399	6488	127	36	2.65e-21	108
ycf2	g82372_i0	98.276	58	1	0	766	823	155	212	1.23e-19	102
ycf2	g70252_i0	100	51	0	0	5917	5967	266	216	2.06e-17	95.3
ycf2	g1839_i1	93.651	63	4	0	1272	1334	380	442	2.06e-17	95.3
ycf2	g1839_i0	93.651	63	4	0	1272	1334	4518	4456	2.06e-17	95.3
ycf2	g9241_i1	100	51	0	0	494	544	1973	1923	2.06e-17	95.3
ycf2	g9241_i0	100	51	0	0	494	544	492	542	2.06e-17	95.3
ycf2	g14943_i0	97.959	49	1	0	604	652	1436	1484	1.24e-14	86.1
ycf2	g22470_i0	96.154	52	2	0	6280	6331	760	709	1.24e-14	86.1
ycf2	g20962_i0	95.833	48	2	0	1498	1545	295	248	2.07e-12	78.7
ycf2	g18989_i0	95.833	48	2	0	1498	1545	1048	1095	2.07e-12	78.7
ycf2	g8302_i1	95.833	48	2	0	1498	1545	1735	1688	2.07e-12	78.7
ycf2	g8302_i0	95.833	48	2	0	1498	1545	67	114	2.07e-12	78.7
ycf2	g8302_i2	95.833	48	2	0	1498	1545	67	114	2.07e-12	78.7
ycf2	g76112_i0	94.231	52	2	1	5953	6004	160	110	2.07e-12	78.7
ycf2	g1299_i0	100	39	0	0	1416	1454	4521	4559	9.65e-11	73.1
ycf2	g1299_i1	100	39	0	0	1416	1454	4521	4559	9.65e-11	73.1
ndhB	g49129_i0	100	387	0	0	27	413	1	387	0	715
ndhB	g64996_i0	100	287	0	0	1063	1349	287	1	2.98e-149	531
ndhB	g24032_i0	99.107	224	2	0	775	998	769	992	6.78e-111	403
ndhB	g24032_i0	100	95	0	0	681	775	1	95	1.61e-42	176
ndhB	g82133_i0	99.375	160	1	0	1374	1533	243	84	5.5e-77	291
ndhB	g3040_i0	96.429	112	4	0	664	775	360	249	2.67e-45	185
ndhB	g35232_i0	92.5	80	5	1	606	685	489	567	1.28e-23	113
ndhB	g1790_i2	100	57	0	0	1	57	57	1	2.14e-21	106
ndhB	g15906_i0	90.667	75	6	1	457	531	1485	1558	3.58e-19	99
ndhB	g57461_i0	92.308	52	4	0	1067	1118	178	127	6.03e-12	75
rps7	g1790_i2	100	468	0	0	1	468	831	364	0	865
rps7	g1790_i0	99.523	419	2	0	1	419	4064	3646	0	763
rps7	g1790_i1	99.523	419	2	0	1	419	3098	2680	0	763
rps7	g13900_i0	100	49	0	0	24	72	1057	1105	1.76e-17	91.6
rps7	g13900_i1	100	49	0	0	24	72	1057	1105	1.76e-17	91.6
ycf1	g24943_i0	96.118	644	11	5	1898	2540	1	631	0	1038
ycf1	g40006_i0	99.605	506	1	1	2575	3079	1	506	0	922
ycf1	g42050_i0	99.788	472	1	0	500	971	1	472	0	867
ycf1	g17686_i0	99.772	439	1	0	3309	3747	1	439	0	806
ycf1	g146_i21	98.928	373	3	1	1	373	631	260	0	665
ycf1	g4650_i0	99.415	342	2	0	1625	1966	2010	2351	4.24e-176	621
ycf1	g146_i52	98.394	249	4	0	125	373	508	260	4.58e-121	438
ycf1	g6541_i0	99.351	154	1	0	1235	1388	2622	2775	2.94e-73	279
ycf1	g146_i19	99.057	106	0	1	1	106	105	1	5.1e-46	189
ycf1	g146_i8	99.057	106	0	1	1	106	2661	2557	5.1e-46	189
ycf1	g146_i2	99.057	106	0	1	1	106	5321	5217	5.1e-46	189
ycf1	g146_i3	99.057	106	0	1	1	106	7151	7255	5.1e-46	189
ycf1	g146_i0	99.057	106	0	1	1	106	8452	8556	5.1e-46	189
ycf1	g146_i1	99.057	106	0	1	1	106	8227	8331	5.1e-46	189
rps15	g17686_i0	99.242	264	1	1	1	264	699	961	2.25e-133	475
ndhH	g25601_i0	100	406	0	0	777	1182	910	505	0	750
ndhH	g17686_i0	100	384	0	0	1	384	1075	1458	0	710
ndhH	g59742_i0	99.363	314	0	2	380	691	1	314	1.74e-160	568
ndhH	g16_i0	97.872	282	6	0	712	993	5532	5813	1.39e-136	488
ndhH	g57521_i0	86.335	161	18	4	486	645	11	168	1.6e-41	172
ndhH	g1493_i2	98.592	71	1	0	57	127	1777	1707	1.26e-27	126
ndhH	g1493_i1	98.592	71	1	0	57	127	2027	1957	1.26e-27	126
ndhA	g18463_i0	100	536	0	0	554	1089	786	1321	0	990
ndhA	g25601_i0	100	503	0	0	1	503	503	1	0	929
ndhA	g5854_i0	96.226	53	0	1	237	287	761	709	1.97e-15	86.1
ndhA	g28119_i0	97.959	49	1	0	986	1034	96	48	1.97e-15	86.1
ndhI	g2026_i0	100	491	0	0	1	491	4284	4774	0	907
ndhI	g2026_i1	100	491	0	0	1	491	491	1	0	907
ndhI	g2026_i2	100	491	0	0	1	491	491	1	0	907
ndhG	g38367_i0	98.84	431	5	0	1	431	104	534	0	769
ndhE	g29981_i0	100	306	0	0	1	306	686	381	1.53e-160	566
psaC	g63476_i0	100	246	0	0	1	246	259	14	2.71e-127	455
psaC	g6362_i1	88.312	154	10	2	68	219	2920	3067	6.57e-44	178
psaC	g6362_i0	88.312	154	10	2	68	219	2969	3116	6.57e-44	178
psaC	g6362_i3	88.312	154	10	2	68	219	1132	1279	6.57e-44	178
psaC	g6362_i2	88.312	154	10	2	68	219	2357	2504	6.57e-44	178
psaC	g3377_i0	97.872	94	2	0	102	195	972	879	1.84e-39	163
psaC	g3377_i1	97.872	94	2	0	102	195	466	559	1.84e-39	163
psaC	g29981_i0	100	65	0	0	1	65	65	1	1.12e-26	121
psaC	g3348_i0	100	56	0	0	9	64	1930	1985	1.13e-21	104
ndhD	g53000_i0	100	356	0	0	704	1059	1	356	0	658
ndhD	g81087_i0	100	246	0	0	152	397	1	246	1.81e-126	455
ndhD	g62330_i0	93.307	254	15	2	221	474	252	1	5.21e-102	374
ndhD	g1423_i0	92.245	245	19	0	1083	1327	3125	3369	3.16e-94	348
ndhD	g79598_i0	83.395	271	20	3	221	491	2	247	4.29e-58	228
ndhD	g55481_i0	90.23	174	14	2	908	1078	167	340	5.55e-57	224
ndhD	g14920_i2	87.195	164	12	2	815	969	907	744	4.38e-43	178
ndhD	g29392_i0	100	70	0	0	1434	1503	757	688	1.24e-28	130
ndhD	g4747_i0	97.959	49	1	0	1353	1401	2726	2774	2.73e-15	86.1
ndhD	g4747_i1	97.959	49	1	0	1353	1401	2694	2742	2.73e-15	86.1
ccsA	g52174_i0	100	363	0	0	556	918	1	363	0	671
ccsA	g21856_i0	99.696	329	0	1	1	328	797	1125	1.39e-170	601
ccsA	g14910_i0	95.745	47	1	1	158	203	89	43	3.74e-12	75
rpl32	g69717_i0	98.851	174	1	1	1	174	214	42	1.51e-83	309
ndhF	g146_i8	99.955	2232	1	0	1	2232	382	2613	0	4117
ndhF	g146_i2	100	418	0	0	1815	2232	4856	5273	0	773
ndhF	g816_i3	96.667	90	3	0	273	362	3079	2990	1.43e-34	150
ndhF	g816_i0	96.667	90	3	0	273	362	3697	3608	1.43e-34	150
ndhF	g816_i1	96.667	90	3	0	273	362	2584	2495	1.43e-34	150
ndhF	g816_i2	96.667	90	3	0	273	362	3129	3040	1.43e-34	150
