# Supplementary material for: Identification of heterophyllin B accumulation associated genes via WGCNA in Pseudostellaria heterophylla
Source: Front Plant Sci. 2025 Dec 9;16:1691269. doi: 10.3389/fpls.2025.1691269 (PMC12722792; doi:10.3389/fpls.2025.1691269)
Supplement: Supplementary Table 2 — Distribution of different repeat motif SSRs identified in P. heterophylla transcriptome. [file Table2.xlsx]

## Sheet: Table S1
Table S2. Distribution of different repeat motif SSRs identified in P. heterophylla transcriptome
Number	Gene ID	Motif	Motif length	Repeat number	size	start	end
1	g10019_i0	TAA	3	7	21	63	83
2	g10023_i0	T	1	10	10	651	660
3	g10030_i0	TCACCT	6	5	30	175	204
4	g10030_i2	TCACCT	6	5	30	391	420
5	g10055_i0	CCA	3	6	18	13	30
6	g10067_i0	A	1	10	10	73	82
7	g10079_i0	TAA	3	6	18	75	92
8	g10087_i1	A	1	10	10	732	741
9	g10102_i0	CGC	3	6	18	17	34
10	g10106_i0	CTT	3	6	18	251	268
11	g10110_i1	GAT	3	8	24	1	24
12	g10110_i2	TGA	3	10	30	354	383
13	g10110_i3	TGA	3	8	24	354	377
14	g10115_i1	GGC	3	6	18	355	372
15	g10134_i0	A	1	12	12	312	323
16	g10134_i1	A	1	12	12	312	323
17	g10134_i4	TTC	3	6	18	117	134
18	g10145_i0	T	1	12	12	281	292
19	g10160_i0	TGG	3	6	18	786	803
20	g10160_i1	TGG	3	6	18	786	803
21	g10160_i2	TGG	3	6	18	786	803
22	g10168_i2	GAGGAT	6	4	24	943	966
23	g10168_i3	GAGGAT	6	4	24	328	351
24	g10168_i4	TG	2	7	14	757	770
25	g10185_i0	AAT	3	7	21	190	210
26	g10185_i0	T	1	21	21	764	784
27	g10185_i1	AAT	3	7	21	190	210
28	g10199_i0	TCT	3	6	18	53	70
29	g10199_i0	TGG	3	6	18	1185	1202
30	g10217_i1	TCA	3	10	30	61	90
31	g10223_i1	G	1	11	11	39	49
32	g10237_i0	TCT	3	7	21	1	21
33	g10241_i0	CAC	3	6	18	86	103
34	g10241_i2	CAC	3	6	18	86	103
35	g10256_i0	CCTCCG	6	6	36	128	163
36	g10261_i0	ATA	3	7	21	59	79
37	g10321_i1	A	1	10	10	20	29
38	g10324_i0	TAATAT	6	4	24	48	71
39	g10324_i1	TAATAT	6	4	24	48	71
40	g10369_i0	GTG	3	6	18	1028	1045
41	g10392_i0	ATA	3	22	66	434	499
42	g10392_i1	ATA	3	22	66	1139	1204
43	g10421_i0	AGGACT	6	4	24	742	765
44	g10435_i0	A	1	20	20	6	25
45	g1046_i1	TAA	3	6	18	27	44
46	g1048_i0	T	1	10	10	495	504
47	g1048_i1	T	1	10	10	495	504
48	g10491_i1	AAT	3	9	27	154	180
49	g10498_i1	ATCGTG	6	4	24	1150	1173
50	g10524_i0	AAT	3	6	18	121	138
51	g10524_i0	AAT	3	6	18	382	399
52	g10531_i0	T	1	10	10	509	518
53	g10541_i0	ACC	3	6	18	66	83
54	g10558_i0	AGTAAA	6	6	36	130	165
55	g10558_i1	AGTAAA	6	6	36	130	165
56	g1056_i0	CCAATT	6	5	30	81	110
57	g1056_i1	CCAATT	6	5	30	81	110
58	g10571_i0	TAT	3	7	21	380	400
59	g10571_i0	TATTAC	6	11	66	398	463
60	g10572_i1	TGA	3	6	18	1479	1496
61	g10594_i1	TC	2	7	14	116	129
62	g105_i14	GAT	3	6	18	10	27
63	g10600_i0	CCCAGC	6	7	42	819	860
64	g10641_i1	CTC	3	6	18	156	173
65	g10641_i2	CTC	3	6	18	156	173
66	g10641_i3	CTC	3	6	18	129	146
67	g1064_i0	AACCCT	6	5	30	190	219
68	g1064_i4	AACCCT	6	5	30	190	219
69	g1064_i6	AACCCT	6	5	30	190	219
70	g10659_i1	TAATGA	6	4	24	111	134
71	g1065_i2	CATCAC	6	4	24	44	67
72	g10672_i2	CTT	3	10	30	19	48
73	g10676_i1	GGA	3	7	21	28	48
74	g10700_i0	ATA	3	10	30	119	148
75	g10700_i1	ATA	3	10	30	119	148
76	g10700_i2	ATA	3	10	30	119	148
77	g10700_i3	ATA	3	10	30	119	148
78	g10700_i4	ATA	3	10	30	119	148
79	g10736_i0	AGC	3	7	21	15	35
80	g10756_i0	TCT	3	6	18	97	114
81	g10757_i0	AAT	3	10	30	100	129
82	g10773_i0	GAT	3	11	33	124	156
83	g10773_i1	GAT	3	11	33	124	156
84	g10773_i2	GAT	3	11	33	124	156
85	g10787_i1	T	1	14	14	29	42
86	g10790_i0	ACA	3	6	18	86	103
87	g10790_i0	ATA	3	6	18	350	367
88	g1079_i0	AAT	3	6	18	334	351
89	g1079_i0	GGGTCA	6	4	24	822	845
90	g1079_i1	AAT	3	6	18	334	351
91	g1079_i1	GGGTCA	6	4	24	822	845
92	g10804_i0	AAC	3	6	18	686	703
93	g10804_i0	CAA	3	8	24	1135	1158
94	g1081_i11	CGGCAC	6	6	36	103	138
95	g1081_i6	CGGCAC	6	6	36	103	138
96	g1081_i7	CGGCAC	6	6	36	103	138
97	g1081_i8	CGGCAC	6	6	36	103	138
98	g1081_i9	CGGCAC	6	6	36	103	138
99	g10821_i0	TAA	3	12	36	84	119
100	g10822_i0	ATAGTA	6	5	30	1067	1096
101	g10823_i0	TAA	3	8	24	510	533
102	g10834_i1	GCA	3	10	30	3	32
103	g10843_i0	AT	2	23	46	833	878
104	g10851_i1	CTGAAA	6	4	24	197	220
105	g10856_i0	A	1	10	10	818	827
106	g10866_i0	GCCACC	6	4	24	115	138
107	g10868_i0	ATGAAG	6	5	30	1358	1387
108	g10891_i1	TGA	3	9	27	651	677
109	g10896_i0	ATA	3	7	21	593	613
110	g10896_i1	ATA	3	7	21	806	826
111	g10898_i1	CCGCCT	6	4	24	119	142
112	g10898_i4	CCGCCT	6	4	24	119	142
113	g10898_i5	CCGCCT	6	4	24	119	142
114	g10899_i0	ACA	3	7	21	282	302
115	g10899_i1	ACA	3	7	21	282	302
116	g10899_i2	ACA	3	7	21	282	302
117	g10909_i0	ATA	3	6	18	23	40
118	g10918_i0	GAT	3	6	18	460	477
119	g10918_i1	GAT	3	6	18	460	477
120	g10918_i5	GAT	3	6	18	460	477
121	g10948_i7	T	1	12	12	43	54
122	g10950_i0	ATC	3	9	27	83	109
123	g10950_i1	ATC	3	9	27	83	109
124	g10973_i0	AGC	3	6	18	1450	1467
125	g10973_i1	AGC	3	6	18	1639	1656
126	g1097_i0	CACCGC	6	4	24	1664	1687
127	g1097_i1	CACCGC	6	4	24	1664	1687
128	g1097_i2	CACCGC	6	4	24	1664	1687
129	g1097_i3	CACCGC	6	4	24	1664	1687
130	g1097_i4	CACCGC	6	4	24	1664	1687
131	g1097_i5	CACCGC	6	4	24	1664	1687
132	g1097_i6	CACCGC	6	4	24	1664	1687
133	g10985_i0	GACCCA	6	4	24	124	147
134	g10985_i2	GACCCA	6	4	24	124	147
135	g11012_i0	GTC	3	6	18	45	62
136	g1107_i1	GACCC	5	4	20	31	50
137	g1110_i0	G	1	12	12	320	331
138	g11118_i0	T	1	16	16	4	19
139	g11138_i1	AAT	3	20	60	19	78
140	g11150_i0	GATGAC	6	4	24	1351	1374
141	g11202_i0	AACCCT	6	7	42	94	135
142	g11207_i1	AACCCT	6	4	24	229	252
143	g1129_i0	CCCTGC	6	5	30	4389	4418
144	g112_i26	TGG	3	6	18	558	575
145	g11313_i0	A	1	28	28	10	37
146	g11313_i1	A	1	28	28	10	37
147	g11313_i2	A	1	28	28	10	37
148	g11320_i0	CGCTTC	6	4	24	195	218
149	g11320_i1	CGCTTC	6	4	24	195	218
150	g11356_i0	TAA	3	9	27	81	107
151	g1136_i4	TCTCAG	6	4	24	49	72
152	g11378_i0	CCAAAC	6	4	24	154	177
153	g11385_i1	ACC	3	7	21	47	67
154	g113_i4	T	1	15	15	99	113
155	g11418_i0	AACCCT	6	4	24	223	246
156	g11418_i1	AACCCT	6	4	24	223	246
157	g11428_i0	GTCACC	6	4	24	93	116
158	g11447_i0	CAA	3	7	21	1036	1056
159	g11470_i0	T	1	10	10	405	414
160	g11494_i0	CCT	3	6	18	502	519
161	g114_i0	GCAGCC	6	5	30	92	121
162	g114_i3	GCAGCC	6	5	30	92	121
163	g114_i4	GCAGCC	6	5	30	92	121
164	g11500_i0	A	1	10	10	22	31
165	g11500_i0	TAA	3	9	27	495	521
166	g11500_i1	A	1	10	10	22	31
167	g11500_i1	TAA	3	9	27	495	521
168	g11500_i2	A	1	10	10	22	31
169	g11500_i2	TAA	3	9	27	495	521
170	g11516_i0	T	1	18	18	54	71
171	g11517_i0	CAA	3	6	18	250	267
172	g11517_i0	AAT	3	7	21	544	564
173	g11517_i0	AAT	3	6	18	1354	1371
174	g1152_i0	AAG	3	6	18	3385	3402
175	g1152_i1	AAG	3	6	18	3385	3402
176	g11539_i1	A	1	10	10	77	86
177	g1153_i9	AAG	3	6	18	11	28
178	g11545_i0	TC	2	10	20	25	44
179	g11568_i0	AGC	3	7	21	75	95
180	g11593_i1	T	1	15	15	22	36
181	g115_i11	TGATGG	6	4	24	903	926
182	g115_i15	TGATGG	6	4	24	1449	1472
183	g115_i22	TGATGG	6	4	24	933	956
184	g11609_i2	GCA	3	6	18	62	79
185	g11609_i3	GCA	3	6	18	62	79
186	g11615_i1	A	1	10	10	22	31
187	g1165_i0	CTCCAC	6	4	24	2852	2875
188	g1165_i1	CTCCAC	6	4	24	2852	2875
189	g1165_i2	CTCCAC	6	4	24	278	301
190	g1165_i3	CTCCAC	6	4	24	278	301
191	g11683_i0	CCA	3	7	21	181	201
192	g11687_i1	TGGTAA	6	4	24	483	506
193	g11698_i0	AAT	3	6	18	27	44
194	g11739_i1	TAA	3	13	39	165	203
195	g1173_i0	ATA	3	19	57	527	583
196	g11750_i0	T	1	18	18	593	610
197	g11750_i1	GAA	3	7	21	13	33
198	g11755_i2	GA	2	9	18	114	131
199	g11755_i3	GA	2	9	18	114	131
200	g11756_i0	T	1	11	11	406	416
201	g11761_i0	TAA	3	8	24	228	251
202	g11761_i1	TAA	3	8	24	228	251
203	g11761_i2	TAA	3	8	24	228	251
204	g11762_i0	ATA	3	6	18	173	190
205	g11782_i0	CT	2	8	16	183	198
206	g1178_i3	T	1	11	11	317	327
207	g11791_i0	CGA	3	7	21	42	62
208	g1182_i1	CCA	3	7	21	436	456
209	g11838_i0	CT	2	8	16	371	386
210	g1183_i0	CT	2	7	14	2139	2152
211	g1183_i1	CT	2	7	14	2139	2152
212	g11850_i0	TTA	3	6	18	18	35
213	g11857_i1	ACTGCT	6	4	24	73	96
214	g11857_i2	ACTGCT	6	4	24	73	96
215	g1185_i1	TC	2	7	14	132	145
216	g1185_i1	AAG	3	12	36	446	481
217	g11870_i0	AAT	3	6	18	466	483
218	g11870_i0	ATA	3	8	24	737	760
219	g11870_i0	TGGTAA	6	4	24	1035	1058
220	g1188_i1	ATA	3	20	60	656	715
221	g11902_i0	CCTCGC	6	4	24	108	131
222	g11921_i0	A	1	10	10	572	581
223	g11921_i1	A	1	10	10	572	581
224	g11921_i2	A	1	10	10	572	581
225	g11924_i0	TAA	3	6	18	153	170
226	g11924_i0	AAT	3	6	18	229	246
227	g11945_i1	CCCCTG	6	6	36	8	43
228	g11945_i3	CCCCTG	6	6	36	8	43
229	g11945_i4	CCCCTG	6	6	36	8	43
230	g12000_i1	CACAC	5	4	20	1	20
231	g12003_i0	GGT	3	8	24	406	429
232	g12003_i1	GGT	3	8	24	406	429
233	g12003_i3	GGT	3	8	24	382	405
234	g12003_i4	GGT	3	8	24	382	405
235	g12003_i5	GGT	3	8	24	382	405
236	g12017_i0	CAC	3	7	21	623	643
237	g12017_i1	CAC	3	7	21	623	643
238	g12020_i0	A	1	10	10	163	172
239	g12045_i0	CCG	3	6	18	140	157
240	g12045_i1	CCG	3	6	18	140	157
241	g1206_i0	AAT	3	8	24	40	63
242	g1206_i1	AAT	3	8	24	40	63
243	g12113_i0	CAA	3	6	18	50	67
244	g12137_i3	TCA	3	6	18	115	132
245	g12154_i0	TGATAA	6	4	24	198	221
246	g12198_i0	CTCCTT	6	5	30	485	514
247	g12198_i1	CTCCTT	6	5	30	485	514
248	g12198_i2	CTCCTT	6	5	30	485	514
249	g12208_i0	GAGCAC	6	4	24	60	83
250	g12227_i0	TAA	3	10	30	45	74
251	g12235_i0	A	1	10	10	83	92
252	g12235_i1	A	1	10	10	83	92
253	g12236_i0	GGTCCT	6	7	42	688	729
254	g12236_i1	GGTCCT	6	6	36	688	723
255	g12248_i3	T	1	10	10	608	617
256	g12250_i0	CCACCG	6	6	36	181	216
257	g12256_i1	TAA	3	6	18	273	290
258	g12257_i0	AAT	3	7	21	145	165
259	g12257_i0	TGGATC	6	6	36	372	407
260	g12263_i1	T	1	12	12	42	53
261	g12267_i0	ATA	3	6	18	311	328
262	g12274_i0	TAA	3	13	39	588	626
263	g12284_i0	AAT	3	8	24	112	135
264	g12284_i1	AAT	3	8	24	112	135
265	g12322_i1	AGCAGT	6	4	24	10	33
266	g12330_i0	GGCTGA	6	6	36	570	605
267	g12330_i1	GGCTGA	6	5	30	570	599
268	g12330_i2	GGCTGA	6	4	24	570	593
269	g12330_i3	GCTGAG	6	4	24	1	24
270	g12333_i2	GTGCTA	6	4	24	239	262
271	g12363_i0	A	1	11	11	7	17
272	g12406_i0	GCG	3	7	21	16	36
273	g12406_i1	GCG	3	7	21	16	36
274	g12415_i0	ATGACG	6	4	24	284	307
275	g12415_i0	GAT	3	6	18	307	324
276	g12415_i1	ATGACG	6	4	24	284	307
277	g12415_i1	GAT	3	6	18	307	324
278	g12415_i2	ATGACG	6	4	24	578	601
279	g12415_i2	GAT	3	6	18	601	618
280	g12415_i3	ATGACG	6	4	24	566	589
281	g12415_i3	GAT	3	6	18	589	606
282	g12415_i4	ATGACG	6	4	24	452	475
283	g12415_i4	GAT	3	6	18	475	492
284	g1241_i2	A	1	10	10	45	54
285	g12462_i0	CACGAC	6	4	24	376	399
286	g12511_i1	GAC	3	7	21	48	68
287	g12513_i0	GGTAAT	6	4	24	49	72
288	g12517_i0	GGT	3	6	18	847	864
289	g12548_i0	CAA	3	6	18	66	83
290	g12553_i1	A	1	10	10	624	633
291	g12568_i0	CCA	3	6	18	167	184
292	g12568_i1	CCA	3	6	18	167	184
293	g12568_i2	CCA	3	6	18	167	184
294	g12569_i0	CGAGGA	6	4	24	210	233
295	g12569_i1	CGAGGA	6	4	24	210	233
296	g12600_i0	A	1	11	11	343	353
297	g12620_i0	CCTGAG	6	5	30	499	528
298	g1264_i0	GAA	3	8	24	639	662
299	g1264_i1	GAA	3	8	24	180	203
300	g1264_i2	GAA	3	8	24	639	662
301	g12686_i0	TAA	3	9	27	597	623
302	g1268_i0	GACCAC	6	4	24	307	330
303	g1268_i0	GGT	3	6	18	490	507
304	g1268_i0	GTG	3	8	24	1076	1099
305	g1268_i1	GACCAC	6	4	24	307	330
306	g1268_i1	GGT	3	6	18	490	507
307	g1268_i1	GTG	3	8	24	1076	1099
308	g1268_i2	GACCAC	6	4	24	307	330
309	g1268_i2	GGT	3	6	18	490	507
310	g1268_i2	GTG	3	8	24	1076	1099
311	g12691_i0	TAA	3	10	30	54	83
312	g12691_i0	ATTACC	6	4	24	162	185
313	g12691_i1	TAA	3	10	30	54	83
314	g12691_i1	ATTACC	6	4	24	162	185
315	g12711_i0	CACAAG	6	6	36	47	82
316	g12711_i0	TTC	3	6	18	381	398
317	g1273_i0	A	1	10	10	374	383
318	g12762_i3	TAA	3	8	24	132	155
319	g12762_i4	TAA	3	6	18	45	62
320	g12762_i4	TAA	3	25	75	72	146
321	g12807_i0	AAT	3	8	24	469	492
322	g12809_i0	ATA	3	12	36	5	40
323	g12832_i0	TGG	3	6	18	492	509
324	g12838_i0	AAT	3	20	60	154	213
325	g1283_i1	TAA	3	7	21	318	338
326	g12856_i0	TATTCA	6	5	30	121	150
327	g12856_i1	TATTCA	6	5	30	121	150
328	g12856_i2	TATTCA	6	5	30	121	150
329	g12873_i0	ATC	3	6	18	684	701
330	g12886_i1	T	1	10	10	1393	1402
331	g1289_i3	TAGTAA	6	4	24	120	143
332	g12915_i0	GTG	3	8	24	461	484
333	g12927_i1	TAA	3	6	18	66	83
334	g12937_i0	TAACCC	6	4	24	138	161
335	g12937_i1	TAACCC	6	4	24	138	161
336	g12937_i2	TAACCC	6	4	24	138	161
337	g12942_i0	ATA	3	7	21	200	220
338	g12956_i0	A	1	15	15	9	23
339	g12966_i0	AATAGC	6	5	30	247	276
340	g12973_i0	ATA	3	13	39	1058	1096
341	g12973_i1	ATA	3	7	21	1058	1078
342	g12973_i2	AAT	3	7	21	1	21
343	g1298_i0	T	1	10	10	38	47
344	g1298_i2	T	1	10	10	38	47
345	g1298_i3	T	1	10	10	38	47
346	g1298_i4	T	1	10	10	38	47
347	g1298_i6	T	1	10	10	38	47
348	g1298_i7	T	1	10	10	38	47
349	g12991_i0	CCA	3	6	18	502	519
350	g13001_i0	TAA	3	12	36	204	239
351	g13001_i1	TAA	3	12	36	204	239
352	g13009_i0	TAA	3	6	18	381	398
353	g13009_i1	TAA	3	6	18	381	398
354	g13013_i0	A	1	19	19	1160	1178
355	g13020_i0	CACCGG	6	5	30	81	110
356	g13020_i0	AAG	3	6	18	127	144
357	g13021_i0	AAC	3	7	21	15	35
358	g1302_i0	TCTCCG	6	5	30	91	120
359	g1302_i1	TCTCCG	6	5	30	91	120
360	g13066_i0	AAGACA	6	4	24	851	874
361	g13066_i1	AAGACA	6	4	24	851	874
362	g13066_i4	AAGACA	6	4	24	395	418
363	g13068_i0	CACCAG	6	6	36	16	51
364	g13068_i0	TAA	3	6	18	1041	1058
365	g13071_i0	TGGCAA	6	4	24	57	80
366	g13091_i0	TAA	3	7	21	261	281
367	g13091_i0	GTG	3	6	18	524	541
368	g13091_i1	TAA	3	7	21	261	281
369	g13091_i1	GTG	3	6	18	524	541
370	g13091_i2	TAA	3	7	21	261	281
371	g13091_i2	GTG	3	6	18	524	541
372	g13102_i0	ATA	3	6	18	251	268
373	g13102_i1	ATA	3	6	18	251	268
374	g13102_i2	ATA	3	6	18	251	268
375	g13110_i1	A	1	10	10	33	42
376	g13113_i3	T	1	10	10	479	488
377	g13154_i0	CCACAC	6	4	24	242	265
378	g1317_i2	TGG	3	6	18	486	503
379	g1317_i3	TGG	3	6	18	486	503
380	g1317_i5	TGG	3	6	18	486	503
381	g1317_i6	TGG	3	6	18	486	503
382	g13196_i0	A	1	14	14	25	38
383	g13209_i0	CGGTGA	6	5	30	192	221
384	g1325_i1	CTCTTA	6	4	24	63	86
385	g1325_i2	CTCTTA	6	4	24	63	86
386	g13264_i0	ATG	3	10	30	152	181
387	g13288_i0	AAG	3	6	18	1684	1701
388	g13294_i0	CCACCG	6	5	30	203	232
389	g13320_i0	TAA	3	7	21	114	134
390	g13331_i0	TAA	3	8	24	357	380
391	g13335_i1	GCA	3	10	30	379	408
392	g13335_i2	GCA	3	7	21	379	399
393	g13337_i0	AAT	3	7	21	81	101
394	g13337_i1	AAT	3	7	21	81	101
395	g13352_i0	TAA	3	20	60	309	368
396	g13382_i1	T	1	11	11	582	592
397	g13394_i1	T	1	19	19	870	888
398	g13400_i1	T	1	10	10	1046	1055
399	g13400_i1	T	1	15	15	1132	1146
400	g13422_i0	T	1	12	12	29	40
401	g13422_i0	AAT	3	6	18	151	168
402	g13422_i0	AAT	3	6	18	532	549
403	g13442_i0	AAT	3	6	18	751	768
404	g1346_i0	T	1	12	12	702	713
405	g1346_i1	T	1	12	12	702	713
406	g13489_i0	T	1	14	14	87	100
407	g13491_i0	AGC	3	7	21	22	42
408	g13491_i0	CAG	3	8	24	103	126
409	g13491_i0	CAA	3	6	18	127	144
410	g13491_i1	AGC	3	7	21	22	42
411	g13491_i1	CAG	3	8	24	103	126
412	g13491_i1	CAA	3	6	18	127	144
413	g13499_i0	AAT	3	7	21	436	456
414	g13499_i1	AAT	3	7	21	436	456
415	g13510_i0	TAA	3	6	18	114	131
416	g1351_i0	T	1	10	10	979	988
417	g1351_i0	T	1	11	11	996	1006
418	g13563_i0	ATC	3	7	21	15	35
419	g13573_i0	TAA	3	7	21	366	386
420	g1357_i2	AT	2	13	26	608	633
421	g13583_i0	AAT	3	7	21	1210	1230
422	g13590_i0	TATTT	5	4	20	1232	1251
423	g13592_i0	CAT	3	6	18	41	58
424	g13592_i1	CAT	3	6	18	41	58
425	g13601_i0	AAC	3	6	18	284	301
426	g13601_i0	TAA	3	14	42	453	494
427	g13601_i1	AAC	3	6	18	284	301
428	g13601_i1	TAA	3	14	42	453	494
429	g13609_i0	A	1	11	11	66	76
430	g13609_i1	A	1	11	11	432	442
431	g13614_i0	A	1	10	10	96	105
432	g13620_i0	TCCGCT	6	6	36	91	126
433	g13627_i0	GAAGAT	6	5	30	417	446
434	g13651_i0	ACCTCT	6	4	24	436	459
435	g13651_i0	GCTAAT	6	5	30	1036	1065
436	g13660_i0	CAA	3	7	21	628	648
437	g13666_i1	A	1	18	18	1	18
438	g13666_i2	A	1	18	18	1	18
439	g13667_i0	AGA	3	7	21	111	131
440	g13675_i0	TAA	3	8	24	180	203
441	g1368_i1	CATACC	6	4	24	1	24
442	g1368_i3	CATACC	6	5	30	139	168
443	g1368_i4	CATACC	6	4	24	139	162
444	g1368_i5	CATACC	6	4	24	1	24
445	g13699_i0	GAA	3	6	18	576	593
446	g13700_i0	TCTGCT	6	4	24	283	306
447	g13716_i0	ATA	3	6	18	482	499
448	g1371_i0	ATA	3	17	51	26	76
449	g1371_i1	ATA	3	17	51	26	76
450	g1371_i2	ATA	3	17	51	26	76
451	g13740_i0	TGC	3	8	24	912	935
452	g13740_i0	GGATGA	6	4	24	1092	1115
453	g13793_i0	CTA	3	6	18	146	163
454	g13794_i0	ATG	3	6	18	512	529
455	g13802_i0	TCCGAT	6	4	24	97	120
456	g13802_i0	ATA	3	12	36	185	220
457	g13802_i0	AAT	3	22	66	694	759
458	g13819_i0	CAGCCT	6	5	30	79	108
459	g13819_i1	CAGCCT	6	4	24	79	102
460	g138_i0	GAG	3	7	21	1456	1476
461	g138_i1	GAG	3	7	21	1456	1476
462	g13947_i0	AAT	3	14	42	19	60
463	g1394_i0	T	1	13	13	904	916
464	g13962_i0	GTGGAA	6	5	30	563	592
465	g13962_i1	GTGGAA	6	5	30	17	46
466	g13964_i0	AAT	3	6	18	25	42
467	g13969_i0	AAT	3	7	21	157	177
468	g13969_i1	AAT	3	7	21	157	177
469	g1396_i0	AGCCTC	6	9	54	1448	1501
470	g13996_i0	CAT	3	9	27	34	60
471	g13996_i0	T	1	17	17	722	738
472	g13996_i1	CAT	3	9	27	34	60
473	g14045_i1	T	1	10	10	624	633
474	g14049_i0	GGA	3	7	21	58	78
475	g14054_i0	ATA	3	6	18	557	574
476	g14059_i0	CTC	3	6	18	387	404
477	g1405_i0	GTG	3	8	24	686	709
478	g14064_i0	ACC	3	6	18	138	155
479	g14080_i0	TGA	3	6	18	600	617
480	g14080_i1	TGA	3	6	18	600	617
481	g1409_i5	TCT	3	20	60	148	207
482	g1409_i6	TCT	3	12	36	148	183
483	g1409_i7	TCT	3	10	30	148	177
484	g1409_i8	TCT	3	7	21	148	168
485	g1413_i0	TCT	3	8	24	79	102
486	g1413_i1	TCT	3	8	24	79	102
487	g1413_i2	TCT	3	8	24	79	102
488	g14144_i1	CACCAA	6	6	36	55	90
489	g14144_i2	CACCAA	6	4	24	55	78
490	g14182_i0	T	1	11	11	482	492
491	g14183_i0	GTG	3	6	18	272	289
492	g14183_i1	GTG	3	6	18	557	574
493	g14220_i0	CTT	3	6	18	50	67
494	g14287_i0	GAT	3	6	18	205	222
495	g14287_i1	GAT	3	6	18	205	222
496	g14306_i0	CAA	3	7	21	35	55
497	g14314_i0	T	1	11	11	70	80
498	g14314_i0	A	1	11	11	118	128
499	g14353_i0	A	1	10	10	6	15
500	g1435_i0	GAA	3	6	18	2101	2118
501	g1435_i1	GAA	3	6	18	2068	2085
502	g14364_i0	CT	2	7	14	365	378
503	g14409_i0	T	1	13	13	24	36
504	g14409_i0	TAA	3	8	24	264	287
505	g14409_i0	TAA	3	10	30	384	413
506	g14409_i0	ATG	3	7	21	671	691
507	g14409_i1	T	1	13	13	24	36
508	g14409_i1	TAA	3	8	24	264	287
509	g14409_i1	TAA	3	8	24	363	386
510	g14409_i1	ATG	3	7	21	650	670
511	g14412_i0	CAC	3	6	18	34	51
512	g14412_i0	CAAGGT	6	7	42	1078	1119
513	g14412_i1	CAC	3	6	18	34	51
514	g14412_i1	CAAGGT	6	6	36	1078	1113
515	g14413_i0	CAT	3	7	21	38	58
516	g14413_i1	CAT	3	7	21	38	58
517	g14431_i0	CTA	3	8	24	338	361
518	g14431_i2	CTA	3	14	42	482	523
519	g14431_i3	CTA	3	10	30	482	511
520	g14434_i0	A	1	19	19	58	76
521	g14434_i1	A	1	19	19	58	76
522	g14434_i2	A	1	19	19	58	76
523	g14449_i0	AAT	3	8	24	181	204
524	g14449_i0	AAT	3	10	30	463	492
525	g14453_i0	TCA	3	8	24	97	120
526	g14459_i2	A	1	12	12	695	706
527	g14470_i0	AAAATC	6	4	24	22	45
528	g14485_i0	GCACCA	6	5	30	394	423
529	g14485_i1	GCACCA	6	5	30	394	423
530	g1450_i1	A	1	14	14	10	23
531	g14546_i1	TAA	3	10	30	1089	1118
532	g14569_i0	A	1	13	13	391	403
533	g14569_i0	GAA	3	6	18	433	450
534	g14610_i0	TCA	3	7	21	850	870
535	g14625_i0	TCA	3	7	21	69	89
536	g14645_i0	TAA	3	7	21	150	170
537	g14647_i0	A	1	28	28	13	40
538	g146_i18	ACT	3	6	18	430	447
539	g146_i2	T	1	12	12	337	348
540	g146_i2	A	1	10	10	1349	1358
541	g146_i21	T	1	12	12	337	348
542	g146_i21	A	1	10	10	1349	1358
543	g14740_i0	TGG	3	6	18	330	347
544	g14740_i0	GTG	3	6	18	605	622
545	g14744_i0	TAA	3	14	42	63	104
546	g14744_i1	TAA	3	14	42	63	104
547	g14745_i0	A	1	10	10	1436	1445
548	g14784_i0	GTGAGG	6	4	24	305	328
549	g14784_i1	GTGAGG	6	4	24	305	328
550	g14788_i0	GAA	3	12	36	52	87
551	g14788_i1	GAA	3	12	36	52	87
552	g14788_i2	GAA	3	12	36	52	87
553	g14788_i3	GAA	3	12	36	52	87
554	g14788_i5	GAA	3	12	36	52	87
555	g1482_i0	A	1	10	10	190	199
556	g1482_i1	A	1	10	10	190	199
557	g14839_i0	GGT	3	8	24	157	180
558	g14843_i0	A	1	10	10	23	32
559	g14843_i0	GA	2	10	20	44	63
560	g14843_i0	GGC	3	8	24	139	162
561	g14843_i1	A	1	10	10	23	32
562	g14843_i1	GA	2	10	20	44	63
563	g14843_i1	GGC	3	8	24	139	162
564	g14869_i0	TCA	3	6	18	223	240
565	g14880_i0	TCACAG	6	4	24	309	332
566	g14880_i1	TCACAG	6	4	24	309	332
567	g1490_i2	T	1	10	10	263	272
568	g14981_i0	ATC	3	11	33	39	71
569	g14981_i2	ATC	3	11	33	39	71
570	g14981_i3	ATC	3	11	33	39	71
571	g14985_i0	TTC	3	6	18	165	182
572	g14985_i0	TAA	3	6	18	207	224
573	g14985_i1	TTC	3	6	18	165	182
574	g14985_i1	TAA	3	6	18	207	224
575	g14986_i0	CGCCAC	6	4	24	159	182
576	g14996_i0	CGAGGA	6	4	24	21	44
577	g15003_i0	ATA	3	7	21	626	646
578	g15013_i0	GACACG	6	5	30	314	343
579	g15013_i1	GACACG	6	5	30	314	343
580	g15014_i0	ATCCCA	6	4	24	18	41
581	g15024_i0	AAT	3	7	21	1015	1035
582	g1503_i0	T	1	10	10	183	192
583	g1503_i1	T	1	10	10	183	192
584	g1503_i11	T	1	10	10	183	192
585	g1503_i12	T	1	10	10	183	192
586	g1503_i3	T	1	10	10	183	192
587	g1503_i4	T	1	10	10	183	192
588	g1503_i7	T	1	10	10	183	192
589	g1503_i8	T	1	10	10	183	192
590	g1503_i9	T	1	10	10	183	192
591	g15065_i0	GGTAAT	6	4	24	169	192
592	g15065_i0	TAA	3	10	30	837	866
593	g15065_i1	GGTAAT	6	4	24	169	192
594	g15065_i1	TAA	3	10	30	837	866
595	g15076_i0	A	1	10	10	651	660
596	g1508_i0	AAT	3	12	36	1	36
597	g1508_i1	AAT	3	12	36	1	36
598	g1508_i11	AAT	3	6	18	118	135
599	g1508_i11	TAA	3	12	36	159	194
600	g1508_i2	AAT	3	12	36	1	36
601	g1508_i3	AAT	3	12	36	1	36
602	g1508_i4	AAT	3	12	36	1	36
603	g1508_i5	AAT	3	12	36	1	36
604	g15100_i0	ATA	3	6	18	11	28
605	g15109_i0	AAT	3	8	24	163	186
606	g15111_i0	CAAAAC	6	6	36	806	841
607	g15111_i1	CAAAAC	6	6	36	725	760
608	g15129_i0	ATG	3	6	18	167	184
609	g15129_i1	ATG	3	6	18	431	448
610	g15140_i0	AC	2	7	14	4	17
611	g1515_i0	AAG	3	6	18	295	312
612	g1515_i2	ACC	3	6	18	154	171
613	g1515_i5	AAG	3	6	18	295	312
614	g15177_i0	GCCCCA	6	6	36	244	279
615	g15177_i1	GCCCCA	6	5	30	244	273
616	g15197_i0	TAGGGT	6	4	24	584	607
617	g15199_i0	GTA	3	6	18	161	178
618	g15212_i0	ATA	3	6	18	542	559
619	g15212_i1	ATA	3	6	18	542	559
620	g15212_i2	ATA	3	6	18	542	559
621	g15221_i0	CAT	3	9	27	28	54
622	g15221_i1	CAT	3	9	27	28	54
623	g15221_i2	CAT	3	9	27	28	54
624	g1522_i0	T	1	19	19	69	87
625	g15233_i0	A	1	10	10	19	28
626	g15241_i0	AAT	3	6	18	199	216
627	g15291_i0	T	1	15	15	361	375
628	g15295_i1	T	1	11	11	987	997
629	g152_i0	ACTTCC	6	4	24	334	357
630	g15316_i0	T	1	11	11	393	403
631	g15325_i0	CGATC	5	6	30	94	123
632	g15329_i0	A	1	12	12	100	111
633	g15339_i0	AAT	3	8	24	4	27
634	g15347_i0	CAT	3	6	18	71	88
635	g1536_i2	CAAAT	5	4	20	326	345
636	g1536_i2	TTTGT	5	4	20	355	374
637	g15399_i0	TACTGG	6	5	30	231	260
638	g153_i4	T	1	17	17	109	125
639	g15402_i1	GAAGCG	6	4	24	508	531
640	g15411_i0	TAA	3	7	21	129	149
641	g15413_i0	TAA	3	7	21	312	332
642	g15461_i0	CAC	3	6	18	59	76
643	g15470_i2	GATCGG	6	4	24	362	385
644	g15479_i0	TAATAC	6	4	24	579	602
645	g15514_i0	CAG	3	9	27	162	188
646	g15514_i1	CAG	3	9	27	162	188
647	g15519_i0	AAT	3	9	27	85	111
648	g15545_i0	AAT	3	7	21	85	105
649	g15591_i0	CT	2	7	14	64	77
650	g1559_i0	GAG	3	8	24	457	480
651	g1559_i0	A	1	12	12	1479	1490
652	g1559_i2	GAG	3	8	24	457	480
653	g1559_i2	A	1	12	12	1479	1490
654	g15626_i0	ACCCA	5	5	25	20	44
655	g15636_i0	ACCGCC	6	5	30	46	75
656	g15636_i1	ACCGCC	6	5	30	46	75
657	g1563_i1	TCT	3	6	18	52	69
658	g1563_i2	TCT	3	6	18	52	69
659	g15667_i1	GCA	3	6	18	22	39
660	g1568_i0	CCACCT	6	4	24	2881	2904
661	g1568_i1	CCACCT	6	4	24	886	909
662	g15733_i0	GAAGAG	6	4	24	490	513
663	g15743_i0	ATA	3	6	18	419	436
664	g15748_i0	AAT	3	7	21	820	840
665	g15760_i0	TAA	3	6	18	63	80
666	g15766_i0	GGT	3	6	18	109	126
667	g15769_i0	ATA	3	13	39	17	55
668	g157_i0	ACC	3	11	33	2520	2552
669	g157_i1	ACC	3	11	33	2520	2552
670	g1580_i2	T	1	12	12	610	621
671	g15814_i0	GAGCAT	6	4	24	280	303
672	g15834_i0	GAT	3	6	18	499	516
673	g15834_i1	GAT	3	6	18	499	516
674	g1585_i0	A	1	23	23	114	136
675	g1585_i1	A	1	23	23	114	136
676	g1585_i2	A	1	23	23	114	136
677	g1585_i3	A	1	23	23	114	136
678	g1585_i4	A	1	23	23	114	136
679	g15864_i1	CTCGGA	6	5	30	104	133
680	g15882_i0	A	1	10	10	354	363
681	g15926_i0	AAT	3	9	27	85	111
682	g15926_i1	AAT	3	9	27	85	111
683	g15954_i0	T	1	10	10	586	595
684	g15955_i0	AGG	3	6	18	77	94
685	g15989_i0	ATA	3	6	18	551	568
686	g16008_i0	ATCAAC	6	4	24	83	106
687	g16008_i0	CAG	3	6	18	154	171
688	g16023_i0	CATAAC	6	4	24	67	90
689	g16053_i1	T	1	10	10	46	55
690	g16056_i0	TAA	3	6	18	198	215
691	g16056_i0	AAT	3	7	21	355	375
692	g16135_i0	A	1	10	10	571	580
693	g16135_i2	A	1	10	10	571	580
694	g16149_i0	ATA	3	6	18	71	88
695	g1614_i0	TGA	3	10	30	813	842
696	g1614_i0	GATGAA	6	5	30	838	867
697	g16151_i0	TAA	3	6	18	498	515
698	g16211_i0	AAG	3	7	21	203	223
699	g16226_i0	CCG	3	6	18	38	55
700	g16226_i1	CCG	3	6	18	38	55
701	g1622_i1	T	1	15	15	1137	1151
702	g16253_i0	CAA	3	7	21	85	105
703	g16259_i0	AGC	3	7	21	42	62
704	g16273_i0	CTG	3	9	27	242	268
705	g16316_i0	ATGGTG	6	4	24	755	778
706	g16323_i0	ATCCAA	6	4	24	497	520
707	g16418_i0	TAA	3	7	21	981	1001
708	g16489_i0	GAGAAC	6	5	30	214	243
709	g16489_i1	GAGAAC	6	5	30	214	243
710	g1648_i1	T	1	10	10	246	255
711	g16497_i0	GAAGAG	6	4	24	553	576
712	g16499_i0	TAA	3	8	24	96	119
713	g16499_i0	ATAGTC	6	4	24	131	154
714	g16499_i0	AGA	3	6	18	345	362
715	g16499_i0	ATA	3	10	30	443	472
716	g16504_i0	AAT	3	9	27	85	111
717	g16518_i0	AAT	3	10	30	460	489
718	g16518_i1	AAT	3	6	18	460	477
719	g16524_i0	A	1	13	13	63	75
720	g16537_i0	AAC	3	6	18	29	46
721	g16542_i0	CCA	3	7	21	20	40
722	g16614_i0	TGC	3	7	21	66	86
723	g16616_i0	A	1	10	10	66	75
724	g16633_i0	TAA	3	8	24	486	509
725	g16644_i0	AAT	3	10	30	337	366
726	g16644_i1	AAT	3	12	36	337	372
727	g16645_i0	AAT	3	10	30	487	516
728	g16657_i0	CTACTC	6	4	24	146	169
729	g16677_i0	ATA	3	6	18	257	274
730	g16677_i1	ATA	3	6	18	662	679
731	g16677_i2	T	1	10	10	189	198
732	g16696_i0	GTGGCG	6	4	24	154	177
733	g16696_i0	AGA	3	6	18	372	389
734	g16696_i0	AGA	3	9	27	402	428
735	g16701_i0	TAA	3	6	18	141	158
736	g16741_i0	TGGTAC	6	5	30	137	166
737	g16741_i2	TGGTAC	6	5	30	18	47
738	g16741_i3	TGGTAC	6	5	30	18	47
739	g16787_i0	TGA	3	6	18	1233	1250
740	g16800_i0	CTCCT	5	4	20	274	293
741	g16804_i0	AAT	3	6	18	76	93
742	g16804_i1	AAT	3	6	18	76	93
743	g16818_i0	T	1	10	10	295	304
744	g16820_i0	ACAGCA	6	4	24	7	30
745	g16820_i1	ACAGCA	6	4	24	7	30
746	g1684_i1	AAT	3	7	21	58	78
747	g16873_i0	A	1	10	10	11	20
748	g16898_i0	CTACCA	6	5	30	491	520
749	g16898_i3	CTACCA	6	5	30	491	520
750	g168_i33	AACCCT	6	4	24	127	150
751	g16906_i0	AAT	3	13	39	400	438
752	g16909_i3	CCA	3	7	21	291	311
753	g16909_i4	CCA	3	7	21	291	311
754	g16909_i6	TGG	3	7	21	267	287
755	g16937_i0	TAA	3	10	30	513	542
756	g16992_i0	TAA	3	6	18	597	614
757	g16992_i1	TAA	3	6	18	759	776
758	g17048_i0	C	1	18	18	377	394
759	g17051_i1	T	1	13	13	429	441
760	g17051_i2	T	1	18	18	426	443
761	g17069_i0	A	1	12	12	66	77
762	g17069_i0	A	1	36	36	1483	1518
763	g17107_i0	GAG	3	6	18	421	438
764	g17141_i2	AG	2	8	16	20	35
765	g17147_i0	AAT	3	6	18	19	36
766	g17148_i0	TAA	3	6	18	468	485
767	g17164_i0	CAG	3	6	18	358	375
768	g17178_i0	A	1	10	10	18	27
769	g17180_i0	AAGAGG	6	6	36	26	61
770	g1721_i1	ATC	3	6	18	57	74
771	g17239_i0	ATA	3	7	21	329	349
772	g17281_i0	TGAAGA	6	5	30	939	968
773	g17285_i0	AAT	3	8	24	838	861
774	g17297_i0	GCGACA	6	4	24	182	205
775	g17304_i0	CAC	3	6	18	367	384
776	g17329_i0	GATGCG	6	4	24	577	600
777	g17345_i0	A	1	18	18	9	26
778	g17348_i0	T	1	10	10	1225	1234
779	g17358_i0	TAA	3	9	27	675	701
780	g17372_i2	CCCT	4	5	20	462	481
781	g17416_i0	AGACCC	6	4	24	154	177
782	g17442_i0	ATA	3	7	21	281	301
783	g17445_i0	A	1	24	24	108	131
784	g17484_i0	ATA	3	7	21	182	202
785	g1748_i0	T	1	17	17	65	81
786	g17493_i1	GCG	3	6	18	107	124
787	g17495_i0	TGA	3	7	21	249	269
788	g17495_i1	TGA	3	7	21	249	269
789	g17501_i0	GATGAG	6	4	24	307	330
790	g17541_i0	ATT	3	9	27	48	74
791	g1755_i14	T	1	11	11	232	242
792	g1755_i15	T	1	11	11	430	440
793	g1755_i9	T	1	11	11	430	440
794	g17562_i1	AAT	3	9	27	568	594
795	g17562_i2	AAT	3	9	27	1	27
796	g17563_i1	CCCAGC	6	6	36	238	273
797	g17563_i2	CCCAGC	6	4	24	238	261
798	g17626_i0	T	1	12	12	45	56
799	g17642_i0	T	1	12	12	576	587
800	g17659_i0	A	1	11	11	90	100
801	g17659_i1	A	1	11	11	90	100
802	g17661_i1	ATA	3	8	24	68	91
803	g1768_i0	T	1	11	11	1518	1528
804	g1768_i1	T	1	11	11	1518	1528
805	g1768_i2	T	1	11	11	1941	1951
806	g17698_i0	GAGGAT	6	4	24	976	999
807	g17703_i0	CACCGT	6	4	24	122	145
808	g17720_i1	GA	2	8	16	66	81
809	g17723_i0	GGGTGC	6	5	30	690	719
810	g1775_i0	CAA	3	6	18	94	111
811	g1775_i1	CAA	3	6	18	94	111
812	g1775_i2	CAA	3	6	18	94	111
813	g1775_i3	CAA	3	6	18	94	111
814	g17792_i0	A	1	10	10	3	12
815	g17800_i0	GGC	3	8	24	289	312
816	g17800_i1	GGC	3	8	24	289	312
817	g17810_i0	TGGAAG	6	4	24	221	244
818	g17822_i0	GTC	3	6	18	621	638
819	g1785_i0	GAA	3	8	24	58	81
820	g1785_i0	GAA	3	8	24	214	237
821	g1785_i1	GAA	3	8	24	58	81
822	g1785_i1	GAA	3	8	24	214	237
823	g17885_i1	T	1	10	10	729	738
824	g17919_i0	GAAGGA	6	6	36	519	554
825	g17939_i0	A	1	12	12	94	105
826	g17965_i0	GCACAT	6	5	30	117	146
827	g17965_i1	GCACAT	6	5	30	27	56
828	g18066_i0	TCACAA	6	4	24	10	33
829	g1806_i0	AAT	3	7	21	10	30
830	g1806_i0	ATA	3	9	27	32	58
831	g18090_i1	TCA	3	6	18	136	153
832	g18100_i0	TAACCG	6	4	24	50	73
833	g18100_i1	TAACCG	6	4	24	50	73
834	g18142_i0	AAGGGA	6	4	24	739	762
835	g18151_i0	A	1	15	15	90	104
836	g18232_i0	ATA	3	12	36	401	436
837	g18235_i0	TAA	3	8	24	15	38
838	g18288_i0	TC	2	9	18	110	127
839	g18288_i0	CTCCAA	6	5	30	125	154
840	g18322_i0	T	1	11	11	23	33
841	g18324_i0	GAA	3	6	18	4	21
842	g18324_i1	GAA	3	6	18	4	21
843	g18341_i0	TAA	3	7	21	56	76
844	g18349_i0	TA	2	11	22	16	37
845	g18361_i0	TAA	3	9	27	30	56
846	g18361_i0	ATA	3	6	18	479	496
847	g18378_i0	CT	2	7	14	29	42
848	g18398_i0	TAA	3	7	21	32	52
849	g18403_i0	AG	2	7	14	704	717
850	g18407_i0	CTCAGG	6	5	30	755	784
851	g18411_i0	A	1	16	16	9	24
852	g18411_i0	AAT	3	7	21	1114	1134
853	g18429_i0	A	1	12	12	365	376
854	g1844_i1	TGC	3	6	18	1131	1148
855	g1844_i2	TGC	3	6	18	2253	2270
856	g18485_i0	A	1	10	10	252	261
857	g18487_i0	AGG	3	6	18	24	41
858	g18489_i0	GTCAAG	6	6	36	135	170
859	g18489_i1	GTCAAG	6	6	36	135	170
860	g18489_i2	GTCAAG	6	6	36	135	170
861	g18543_i0	ACGACT	6	4	24	110	133
862	g18543_i2	ACGACT	6	4	24	110	133
863	g18543_i4	GACTAC	6	4	24	1	24
864	g18584_i0	GTG	3	7	21	131	151
865	g18584_i0	AAT	3	6	18	301	318
866	g18597_i1	TTAATA	6	4	24	86	109
867	g18608_i0	GGT	3	6	18	631	648
868	g18608_i0	GGT	3	6	18	688	705
869	g18608_i1	GGT	3	6	18	346	363
870	g18608_i1	GGT	3	6	18	403	420
871	g18622_i0	TAT	3	7	21	52	72
872	g18665_i0	AAT	3	13	39	544	582
873	g18665_i1	AAT	3	10	30	544	573
874	g18669_i0	TGCTGG	6	6	36	246	281
875	g18685_i0	CAT	3	8	24	41	64
876	g18685_i0	CTACTG	6	8	48	1070	1117
877	g18685_i1	CAT	3	8	24	41	64
878	g18685_i1	CTACTG	6	12	72	1076	1147
879	g18701_i0	TAA	3	8	24	117	140
880	g18734_i0	TAA	3	7	21	117	137
881	g18753_i0	T	1	10	10	1096	1105
882	g18757_i0	A	1	12	12	57	68
883	g1876_i1	AAT	3	8	24	157	180
884	g18785_i0	TAA	3	9	27	402	428
885	g18811_i0	TGGCGG	6	4	24	1032	1055
886	g1882_i0	GAG	3	6	18	502	519
887	g1882_i1	GAG	3	6	18	502	519
888	g1883_i2	T	1	10	10	79	88
889	g1883_i3	T	1	10	10	79	88
890	g1883_i4	A	1	16	16	54	69
891	g18865_i0	TAA	3	6	18	999	1016
892	g18909_i0	CCACAA	6	4	24	26	49
893	g18974_i0	ATA	3	23	69	1121	1189
894	g18985_i0	GTAGAT	6	4	24	250	273
895	g18985_i1	GTAGAT	6	4	24	250	273
896	g18995_i0	GAA	3	6	18	565	582
897	g19016_i0	TTA	3	6	18	46	63
898	g1903_i1	GGGATA	6	5	30	464	493
899	g1903_i1	GGT	3	6	18	889	906
900	g19046_i0	CAA	3	7	21	115	135
901	g19091_i0	CATAAT	6	6	36	106	141
902	g19091_i1	CATAAT	6	6	36	106	141
903	g19107_i1	T	1	11	11	309	319
904	g19189_i0	GAA	3	7	21	187	207
905	g19189_i1	GAA	3	7	21	187	207
906	g19203_i0	A	1	12	12	18	29
907	g19203_i0	T	1	18	18	43	60
908	g19203_i2	A	1	12	12	18	29
909	g19203_i2	T	1	18	18	43	60
910	g19203_i3	A	1	12	12	18	29
911	g19203_i3	T	1	18	18	43	60
912	g19211_i0	TAA	3	8	24	708	731
913	g1922_i1	ATA	3	7	21	95	115
914	g19267_i0	A	1	10	10	332	341
915	g19295_i0	CGTCAT	6	4	24	461	484
916	g1933_i1	TGA	3	6	18	48	65
917	g1933_i2	TGA	3	6	18	48	65
918	g1933_i3	TGA	3	6	18	48	65
919	g1933_i4	TGA	3	6	18	222	239
920	g1933_i5	TGA	3	6	18	192	209
921	g19412_i0	AAT	3	6	18	40	57
922	g19412_i1	AAT	3	6	18	40	57
923	g19429_i0	A	1	11	11	44	54
924	g19429_i1	A	1	11	11	44	54
925	g19436_i0	AGGGAG	6	4	24	483	506
926	g19454_i0	ATA	3	20	60	43	102
927	g1947_i1	TCA	3	8	24	55	78
928	g1947_i2	TCA	3	8	24	55	78
929	g1948_i0	A	1	10	10	1281	1290
930	g1948_i1	A	1	10	10	1281	1290
931	g194_i4	ATA	3	17	51	41	91
932	g194_i4	TAA	3	8	24	168	191
933	g194_i6	ATA	3	17	51	41	91
934	g194_i6	TAA	3	8	24	168	191
935	g1950_i0	CTT	3	7	21	95	115
936	g1950_i1	CTT	3	7	21	95	115
937	g1950_i3	CTT	3	7	21	95	115
938	g19520_i0	A	1	23	23	34	56
939	g19564_i0	GGAACA	6	5	30	73	102
940	g1958_i0	CTGCCA	6	4	24	122	145
941	g19592_i0	A	1	10	10	29	38
942	g19608_i0	AAT	3	10	30	373	402
943	g19639_i0	AAT	3	10	30	7	36
944	g19639_i0	TAA	3	6	18	327	344
945	g19644_i0	T	1	13	13	8	20
946	g19652_i0	TAATTC	6	4	24	186	209
947	g19652_i0	TAA	3	6	18	1041	1058
948	g19738_i0	CTT	3	6	18	185	202
949	g19738_i0	AAT	3	6	18	283	300
950	g19766_i0	CGACGG	6	4	24	113	136
951	g1982_i6	TAA	3	11	33	207	239
952	g19833_i0	CGC	3	6	18	113	130
953	g19840_i0	CACCCA	6	5	30	599	628
954	g19840_i1	CACCCA	6	4	24	599	622
955	g19841_i0	TGCA	4	5	20	205	224
956	g19842_i0	ATA	3	6	18	335	352
957	g19845_i0	A	1	10	10	19	28
958	g19869_i1	TAA	3	6	18	468	485
959	g19870_i0	TAA	3	7	21	134	154
960	g19871_i0	T	1	14	14	123	136
961	g19871_i0	A	1	10	10	140	149
962	g19873_i0	T	1	12	12	63	74
963	g19889_i0	T	1	10	10	167	176
964	g19919_i0	AGCCTC	6	4	24	128	151
965	g19919_i0	CAC	3	7	21	184	204
966	g1992_i2	GGAGAA	6	5	30	267	296
967	g19938_i0	A	1	13	13	347	359
968	g19955_i0	AAT	3	16	48	1	48
969	g19955_i0	AAT	3	7	21	652	672
970	g19960_i0	CCCAAG	6	6	36	62	97
971	g2001_i4	ATA	3	7	21	2816	2836
972	g2002_i0	TAA	3	12	36	645	680
973	g2002_i0	ATG	3	6	18	1127	1144
974	g2002_i0	AAG	3	6	18	1699	1716
975	g2002_i1	TAA	3	12	36	645	680
976	g2002_i1	ATG	3	6	18	1127	1144
977	g2002_i1	AAG	3	6	18	1699	1716
978	g20046_i1	TCA	3	8	24	136	159
979	g200_i0	T	1	11	11	1068	1078
980	g20114_i0	TA	2	7	14	300	313
981	g20228_i0	CGCAAT	6	4	24	84	107
982	g20228_i1	CGCAAT	6	4	24	84	107
983	g20252_i0	A	1	13	13	37	49
984	g2025_i0	A	1	10	10	31	40
985	g2025_i1	A	1	10	10	31	40
986	g2025_i2	A	1	10	10	31	40
987	g20287_i0	TAA	3	7	21	231	251
988	g20287_i0	ATTATA	6	5	30	440	469
989	g20335_i0	A	1	11	11	1	11
990	g20335_i1	A	1	11	11	1	11
991	g2033_i0	GGC	3	7	21	37	57
992	g2033_i1	GGC	3	7	21	37	57
993	g2033_i2	GGC	3	7	21	37	57
994	g20342_i0	TAA	3	8	24	117	140
995	g20349_i0	CTCCCA	6	5	30	268	297
996	g20351_i0	AAAAC	5	4	20	6	25
997	g20351_i0	ATA	3	6	18	71	88
998	g20383_i0	AAT	3	6	18	568	585
999	g20383_i0	TAA	3	7	21	762	782
1000	g2039_i0	A	1	10	10	1036	1045
1001	g20404_i0	CTAGTT	6	4	24	488	511
1002	g20404_i1	CTAGTT	6	4	24	488	511
1003	g20413_i0	CATCTT	6	7	42	426	467
1004	g20413_i1	CATCTT	6	4	24	426	449
1005	g20447_i0	AATCAA	6	4	24	448	471
1006	g2046_i2	GGGATT	6	7	42	6	47
1007	g2046_i5	TGACAA	6	5	30	225	254
1008	g2046_i8	TGACAA	6	4	24	225	248
1009	g20473_i0	CAT	3	7	21	343	363
1010	g20486_i0	A	1	28	28	13	40
1011	g2049_i5	ACG	3	7	21	220	240
1012	g204_i0	ATA	3	7	21	323	343
1013	g204_i1	ATA	3	7	21	323	343
1014	g204_i2	ATA	3	7	21	323	343
1015	g204_i3	ATA	3	7	21	323	343
1016	g20532_i0	A	1	10	10	25	34
1017	g20532_i0	A	1	10	10	38	47
1018	g20535_i0	ATA	3	11	33	4	36
1019	g20579_i0	TAA	3	6	18	264	281
1020	g20583_i0	CCA	3	8	24	223	246
1021	g20584_i0	ATA	3	21	63	14	76
1022	g20598_i0	CCA	3	6	18	16	33
1023	g20686_i0	TC	2	7	14	182	195
1024	g20731_i0	A	1	11	11	114	124
1025	g20759_i0	CAAAC	5	4	20	49	68
1026	g207_i1	ACA	3	7	21	186	206
1027	g20822_i0	GGTGCT	6	4	24	445	468
1028	g20824_i0	AAT	3	9	27	79	105
1029	g2086_i0	TGG	3	6	18	330	347
1030	g2086_i0	GGAAAA	6	4	24	645	668
1031	g2086_i0	GGATGA	6	6	36	789	824
1032	g2093_i1	TGA	3	7	21	171	191
1033	g20954_i0	GAT	3	7	21	295	315
1034	g2096_i0	T	1	12	12	81	92
1035	g20972_i0	C	1	10	10	185	194
1036	g20977_i0	GCAGAC	6	4	24	225	248
1037	g2101_i1	T	1	11	11	665	675
1038	g21032_i0	AAT	3	7	21	649	669
1039	g21036_i0	AACACC	6	4	24	724	747
1040	g2108_i0	GGA	3	6	18	99	116
1041	g2108_i1	GGA	3	6	18	99	116
1042	g2108_i2	GGA	3	6	18	99	116
1043	g21119_i0	GAA	3	6	18	360	377
1044	g21122_i0	AAT	3	21	63	253	315
1045	g21122_i1	AAT	3	21	63	154	216
1046	g21122_i2	AAT	3	21	63	529	591
1047	g21122_i3	AAT	3	21	63	253	315
1048	g21146_i0	AGC	3	10	30	125	154
1049	g21146_i1	AGC	3	10	30	125	154
1050	g21188_i0	CCGCAA	6	6	36	161	196
1051	g21188_i1	CCGCAA	6	5	30	161	190
1052	g2118_i0	ATA	3	7	21	242	262
1053	g21236_i0	A	1	17	17	18	34
1054	g21247_i0	A	1	10	10	15	24
1055	g21268_i0	CAA	3	7	21	115	135
1056	g21289_i0	ATA	3	6	18	332	349
1057	g2131_i0	CAG	3	10	30	36	65
1058	g2131_i1	CAG	3	10	30	36	65
1059	g2133_i1	AAT	3	6	18	19	36
1060	g21351_i0	TCGCCA	6	5	30	48	77
1061	g21394_i1	CAATCC	6	4	24	265	288
1062	g21514_i0	AAT	3	12	36	49	84
1063	g2153_i1	GTG	3	6	18	431	448
1064	g2155_i1	GCA	3	8	24	495	518
1065	g2162_i0	T	1	10	10	642	651
1066	g21633_i0	TAC	3	8	24	126	149
1067	g21661_i0	TAA	3	25	75	522	596
1068	g21661_i1	TAA	3	25	75	783	857
1069	g21671_i0	GCA	3	7	21	3	23
1070	g21671_i0	GCA	3	6	18	309	326
1071	g21673_i0	ATA	3	6	18	80	97
1072	g21767_i0	A	1	11	11	16	26
1073	g21769_i0	CGTCCC	6	4	24	191	214
1074	g21769_i0	TCAAGC	6	4	24	250	273
1075	g2177_i0	CAG	3	6	18	400	417
1076	g2177_i1	CAG	3	6	18	1552	1569
1077	g2177_i2	CAG	3	6	18	1552	1569
1078	g21798_i0	A	1	10	10	300	309
1079	g21815_i0	GAG	3	9	27	510	536
1080	g21837_i0	CAG	3	6	18	829	846
1081	g2185_i0	ATA	3	6	18	1061	1078
1082	g2185_i1	ATA	3	6	18	1061	1078
1083	g2185_i2	ATA	3	6	18	1061	1078
1084	g21902_i1	AAT	3	9	27	1	27
1085	g21903_i0	TCACCG	6	5	30	139	168
1086	g21910_i0	TGGTGA	6	4	24	360	383
1087	g22001_i0	CCT	3	6	18	21	38
1088	g2203_i2	A	1	13	13	42	54
1089	g22059_i0	ATA	3	11	33	1	33
1090	g2208_i13	T	1	14	14	355	368
1091	g22172_i0	A	1	10	10	1021	1030
1092	g22222_i0	A	1	11	11	288	298
1093	g2226_i0	TGG	3	8	24	378	401
1094	g2226_i1	TGG	3	8	24	378	401
1095	g22286_i0	ACCAGA	6	5	30	486	515
1096	g22289_i0	AAT	3	10	30	265	294
1097	g22358_i1	CGACAA	6	4	24	30	53
1098	g22386_i0	CTGCTT	6	5	30	65	94
1099	g2243_i0	AAT	3	7	21	49	69
1100	g2243_i4	AAT	3	7	21	49	69
1101	g22509_i0	ATA	3	6	18	40	57
1102	g22509_i1	ATA	3	6	18	40	57
1103	g22537_i1	AAT	3	7	21	295	315
1104	g22569_i0	ATA	3	8	24	590	613
1105	g22588_i0	TGG	3	7	21	441	461
1106	g22604_i0	CATCCT	6	5	30	653	682
1107	g2268_i0	A	1	12	12	745	756
1108	g22690_i0	A	1	12	12	474	485
1109	g22740_i0	GCACAG	6	4	24	59	82
1110	g22759_i0	ATA	3	7	21	14	34
1111	g22806_i0	A	1	12	12	29	40
1112	g2280_i0	TGG	3	6	18	342	359
1113	g2280_i1	TGG	3	6	18	342	359
1114	g2280_i2	TGG	3	6	18	122	139
1115	g22837_i0	AAATCA	6	4	24	75	98
1116	g22863_i0	CTC	3	6	18	125	142
1117	g22865_i0	AAT	3	7	21	328	348
1118	g22865_i0	TGG	3	9	27	360	386
1119	g22867_i0	TCC	3	7	21	64	84
1120	g22869_i0	A	1	12	12	85	96
1121	g2293_i1	TCCCAG	6	4	24	3637	3660
1122	g22965_i1	CTG	3	9	27	458	484
1123	g22975_i0	ATA	3	6	18	164	181
1124	g22976_i0	T	1	11	11	63	73
1125	g22976_i0	ATA	3	6	18	506	523
1126	g23008_i1	ATA	3	6	18	23	40
1127	g23010_i0	GATGTT	6	5	30	574	603
1128	g23044_i0	ATA	3	7	21	182	202
1129	g23044_i0	AAT	3	6	18	211	228
1130	g23095_i0	TAA	3	11	33	48	80
1131	g23095_i0	ATA	3	6	18	443	460
1132	g23095_i0	AAT	3	12	36	532	567
1133	g23175_i0	TAA	3	8	24	348	371
1134	g23186_i0	CGATAC	6	7	42	399	440
1135	g23203_i0	ATA	3	13	39	32	70
1136	g2320_i2	AGGCAC	6	4	24	209	232
1137	g23217_i1	GGTGTG	6	5	30	379	408
1138	g23260_i0	ATACTA	6	4	24	308	331
1139	g2331_i0	CCT	3	6	18	430	447
1140	g2331_i1	CCT	3	6	18	430	447
1141	g23390_i0	A	1	11	11	71	81
1142	g23396_i0	ATA	3	16	48	413	460
1143	g2341_i5	T	1	15	15	1362	1376
1144	g23441_i0	AGCTGG	6	4	24	512	535
1145	g23466_i0	AAG	3	9	27	67	93
1146	g23485_i0	AG	2	8	16	122	137
1147	g23509_i0	T	1	13	13	104	116
1148	g23527_i0	ACAACC	6	4	24	61	84
1149	g2353_i0	T	1	15	15	1173	1187
1150	g2353_i1	T	1	15	15	1173	1187
1151	g2353_i2	T	1	15	15	1173	1187
1152	g2353_i3	T	1	15	15	384	398
1153	g23591_i0	GGAGGT	6	4	24	9	32
1154	g2366_i2	TGG	3	6	18	12	29
1155	g23672_i0	ATG	3	6	18	254	271
1156	g23678_i0	A	1	10	10	10	19
1157	g23678_i1	A	1	10	10	10	19
1158	g2373_i0	TCCT	4	6	24	98	121
1159	g2373_i1	CAATAT	6	4	24	63	86
1160	g2373_i1	TGA	3	8	24	228	251
1161	g2373_i1	GACGAG	6	4	24	301	324
1162	g2373_i1	AACCCT	6	4	24	568	591
1163	g2373_i2	TCCT	4	6	24	98	121
1164	g23799_i0	AGC	3	6	18	141	158
1165	g2379_i0	CAC	3	6	18	87	104
1166	g2379_i2	T	1	11	11	260	270
1167	g2379_i3	CAC	3	6	18	87	104
1168	g2379_i7	T	1	11	11	260	270
1169	g237_i1	AGAGGA	6	4	24	111	134
1170	g237_i2	AGAGGA	6	4	24	111	134
1171	g23804_i0	AAT	3	12	36	223	258
1172	g23809_i0	TCT	3	6	18	55	72
1173	g238_i29	TGC	3	6	18	18	35
1174	g23903_i0	ATG	3	6	18	326	343
1175	g23909_i0	T	1	10	10	19	28
1176	g23934_i0	CGTCCT	6	5	30	272	301
1177	g2395_i1	AGTAGA	6	4	24	19	42
1178	g23981_i0	A	1	10	10	429	438
1179	g2399_i2	TACCGA	6	4	24	141	164
1180	g2399_i3	TACCGA	6	4	24	141	164
1181	g2408_i0	GAA	3	8	24	31	54
1182	g2408_i1	GAA	3	8	24	31	54
1183	g24147_i0	AAG	3	9	27	67	93
1184	g24149_i0	T	1	10	10	164	173
1185	g24158_i0	A	1	11	11	88	98
1186	g242_i0	GTGGCA	6	4	24	6281	6304
1187	g242_i0	GGT	3	6	18	6316	6333
1188	g242_i2	GTGGCA	6	4	24	6356	6379
1189	g242_i3	GTGGCA	6	4	24	6281	6304
1190	g24318_i0	ATA	3	14	42	158	199
1191	g24318_i0	AAT	3	6	18	304	321
1192	g24318_i0	TAA	3	6	18	333	350
1193	g2437_i2	A	1	16	16	64	79
1194	g2437_i3	A	1	16	16	64	79
1195	g24436_i0	TA	2	7	14	621	634
1196	g24511_i0	T	1	11	11	345	355
1197	g2451_i2	CAT	3	6	18	65	82
1198	g2456_i2	TA	2	7	14	468	481
1199	g24659_i0	TTA	3	6	18	43	60
1200	g2466_i1	ATA	3	8	24	404	427
1201	g24766_i0	AAT	3	19	57	1	57
1202	g24767_i0	AAT	3	19	57	1	57
1203	g24791_i0	TACTAT	6	4	24	48	71
1204	g24791_i0	TAGTAA	6	5	30	219	248
1205	g2479_i3	TAA	3	10	30	219	248
1206	g247_i12	C	1	10	10	1850	1859
1207	g247_i13	C	1	10	10	1247	1256
1208	g247_i15	C	1	10	10	11	20
1209	g247_i6	C	1	10	10	2837	2846
1210	g247_i7	C	1	10	10	2837	2846
1211	g24844_i0	TAA	3	6	18	507	524
1212	g2495_i0	T	1	11	11	2180	2190
1213	g2497_i2	AAT	3	6	18	307	324
1214	g2497_i2	ATA	3	8	24	437	460
1215	g24986_i0	AGA	3	8	24	387	410
1216	g2499_i1	TATG	4	5	20	586	605
1217	g249_i13	TGG	3	6	18	513	530
1218	g249_i15	TGG	3	6	18	513	530
1219	g25018_i0	TCA	3	7	21	70	90
1220	g25037_i0	CTCCGA	6	4	24	84	107
1221	g2513_i0	GAATAT	6	4	24	336	359
1222	g25231_i0	T	1	10	10	308	317
1223	g25274_i0	A	1	10	10	7	16
1224	g25359_i0	A	1	13	13	247	259
1225	g25362_i0	A	1	10	10	55	64
1226	g25362_i0	A	1	12	12	66	77
1227	g25386_i0	AATCAC	6	5	30	55	84
1228	g25423_i0	AAG	3	9	27	67	93
1229	g25464_i0	AAT	3	16	48	622	669
1230	g25464_i1	AAT	3	14	42	622	663
1231	g2553_i0	A	1	10	10	66	75
1232	g2553_i1	A	1	10	10	66	75
1233	g2553_i2	A	1	10	10	66	75
1234	g25587_i0	T	1	22	22	193	214
1235	g25614_i0	T	1	10	10	295	304
1236	g2575_i0	CCT	3	6	18	1828	1845
1237	g2575_i1	CCTCCC	6	4	24	1771	1794
1238	g2579_i0	CACCT	5	4	20	63	82
1239	g257_i5	GGTGGA	6	4	24	1402	1425
1240	g25813_i0	AAT	3	10	30	48	77
1241	g25834_i0	AGG	3	6	18	24	41
1242	g2587_i0	T	1	13	13	1467	1479
1243	g2592_i8	ACA	3	6	18	299	316
1244	g25932_i0	T	1	10	10	220	229
1245	g2605_i0	AAT	3	25	75	1	75
1246	g2609_i0	TAA	3	6	18	291	308
1247	g2609_i1	TAA	3	6	18	291	308
1248	g26209_i0	GCT	3	7	21	685	705
1249	g26403_i0	T	1	10	10	274	283
1250	g26426_i0	A	1	11	11	27	37
1251	g2644_i0	T	1	10	10	1643	1652
1252	g26542_i0	CAT	3	6	18	319	336
1253	g26542_i0	ATC	3	6	18	356	373
1254	g2656_i0	A	1	10	10	3154	3163
1255	g2656_i1	A	1	10	10	3154	3163
1256	g2656_i2	A	1	10	10	3154	3163
1257	g26702_i0	CACCAA	6	5	30	55	84
1258	g26702_i0	T	1	13	13	546	558
1259	g26704_i0	TTGTCG	6	4	24	286	309
1260	g2684_i1	CGCAGC	6	4	24	75	98
1261	g26876_i0	A	1	10	10	59	68
1262	g26879_i0	CATCAC	6	6	36	95	130
1263	g26981_i0	AGGCCC	6	5	30	195	224
1264	g26981_i0	CCG	3	6	18	244	261
1265	g26986_i0	AAT	3	9	27	85	111
1266	g269_i39	ATT	3	6	18	395	412
1267	g2700_i0	T	1	16	16	2039	2054
1268	g27035_i0	CGCCTT	6	4	24	482	505
1269	g27276_i0	ACGGGG	6	5	30	485	514
1270	g27365_i0	TTA	3	10	30	17	46
1271	g27368_i0	CCGTCT	6	6	36	117	152
1272	g27422_i0	AGC	3	9	27	551	577
1273	g2743_i1	T	1	12	12	1898	1909
1274	g2743_i3	T	1	12	12	1898	1909
1275	g2746_i3	CAG	3	9	27	33	59
1276	g2746_i3	CAA	3	9	27	751	777
1277	g2746_i4	CAG	3	9	27	33	59
1278	g2746_i4	CAA	3	9	27	751	777
1279	g2748_i1	GAT	3	6	18	2485	2502
1280	g2752_i0	TGG	3	7	21	372	392
1281	g2752_i1	TGG	3	7	21	1446	1466
1282	g2756_i0	T	1	10	10	1104	1113
1283	g275_i0	T	1	17	17	452	468
1284	g275_i7	T	1	17	17	452	468
1285	g27601_i0	A	1	10	10	19	28
1286	g27632_i0	TAA	3	7	21	90	110
1287	g2765_i0	TAA	3	9	27	480	506
1288	g2765_i1	TAA	3	9	27	480	506
1289	g2766_i0	TAA	3	9	27	120	146
1290	g2771_i1	GAT	3	7	21	3337	3357
1291	g27720_i0	TAA	3	7	21	303	323
1292	g27822_i0	ATA	3	9	27	251	277
1293	g2783_i0	TAA	3	7	21	402	422
1294	g2783_i1	TAA	3	7	21	402	422
1295	g2788_i1	GGTATG	6	4	24	2401	2424
1296	g2788_i2	GGTATG	6	4	24	2401	2424
1297	g278_i0	AAT	3	6	18	13	30
1298	g278_i1	AAT	3	6	18	13	30
1299	g278_i2	AAT	3	6	18	13	30
1300	g278_i3	AAT	3	6	18	13	30
1301	g27942_i0	A	1	18	18	23	40
1302	g28017_i0	TAA	3	9	27	240	266
1303	g28020_i0	CAAA	4	5	20	78	97
1304	g2805_i1	TAA	3	7	21	78	98
1305	g28076_i0	ATA	3	21	63	2	64
1306	g2811_i0	ATA	3	8	24	77	100
1307	g2812_i2	TAA	3	6	18	66	83
1308	g2819_i0	AGGGTT	6	6	36	127	162
1309	g2819_i1	AGGGTT	6	6	36	127	162
1310	g2819_i2	AGGGTT	6	6	36	127	162
1311	g2819_i3	AGGGTT	6	6	36	127	162
1312	g2819_i4	AGGGTT	6	6	36	127	162
1313	g2823_i0	A	1	45	45	1180	1224
1314	g28331_i0	A	1	10	10	61	70
1315	g2837_i1	GAATAG	6	5	30	17	46
1316	g284_i0	AATAAG	6	5	30	316	345
1317	g284_i1	AATAAG	6	5	30	316	345
1318	g28503_i0	TAA	3	15	45	345	389
1319	g28533_i0	GAATCG	6	4	24	235	258
1320	g285_i0	CAG	3	6	18	169	186
1321	g285_i1	CAG	3	6	18	169	186
1322	g285_i2	CAG	3	6	18	169	186
1323	g285_i3	TCTCCC	6	5	30	313	342
1324	g285_i4	CAG	3	6	18	169	186
1325	g285_i5	TCATTC	6	4	24	166	189
1326	g285_i5	TCTCCC	6	5	30	388	417
1327	g2861_i0	TAA	3	19	57	642	698
1328	g2877_i4	TCCACC	6	4	24	181	204
1329	g2877_i4	TAA	3	8	24	567	590
1330	g2877_i4	AAT	3	7	21	598	618
1331	g2879_i1	A	1	12	12	804	815
1332	g2879_i2	A	1	12	12	969	980
1333	g2879_i3	A	1	12	12	969	980
1334	g28853_i0	AATATG	6	4	24	16	39
1335	g28999_i0	A	1	11	11	19	29
1336	g28999_i2	A	1	11	11	19	29
1337	g29255_i0	T	1	10	10	336	345
1338	g2925_i1	TTACAA	6	4	24	46	69
1339	g2927_i1	AAT	3	6	18	160	177
1340	g29361_i0	A	1	17	17	28	44
1341	g293_i1	ATGCTA	6	5	30	125	154
1342	g2946_i0	GAAACA	6	4	24	193	216
1343	g2955_i0	GATCGG	6	4	24	362	385
1344	g2955_i1	GATCGG	6	4	24	362	385
1345	g2955_i2	GATCGG	6	4	24	362	385
1346	g2955_i3	GATCGG	6	4	24	362	385
1347	g2955_i4	GATCGG	6	4	24	362	385
1348	g29724_i0	CAG	3	7	21	248	268
1349	g2977_i0	CT	2	8	16	2	17
1350	g2984_i0	GAT	3	6	18	190	207
1351	g2984_i1	GAT	3	6	18	466	483
1352	g3010_i0	ATA	3	8	24	515	538
1353	g3010_i0	GGTGAC	6	4	24	544	567
1354	g3010_i1	ATA	3	8	24	515	538
1355	g3010_i1	GGTGAC	6	4	24	544	567
1356	g3014_i1	GAGGCG	6	4	24	131	154
1357	g3015_i0	T	1	11	11	1688	1698
1358	g3015_i1	T	1	11	11	1688	1698
1359	g30226_i0	T	1	17	17	609	625
1360	g30332_i0	CATGGG	6	4	24	294	317
1361	g30389_i0	CCCAGG	6	5	30	309	338
1362	g30389_i0	GCCCGT	6	4	24	338	361
1363	g30491_i0	AAT	3	7	21	361	381
1364	g30491_i0	TAA	3	6	18	525	542
1365	g3049_i0	AGA	3	8	24	2880	2903
1366	g3049_i1	AGA	3	8	24	360	383
1367	g3057_i2	T	1	11	11	28	38
1368	g30675_i0	TTC	3	6	18	46	63
1369	g30914_i0	ACGTCA	6	4	24	123	146
1370	g3092_i0	ACC	3	9	27	52	78
1371	g30_i0	T	1	10	10	10170	10179
1372	g31046_i0	GAT	3	7	21	250	270
1373	g3122_i0	ATA	3	9	27	134	160
1374	g3122_i1	ATA	3	9	27	167	193
1375	g312_i0	TGC	3	6	18	1797	1814
1376	g312_i1	TGC	3	6	18	1797	1814
1377	g31503_i0	T	1	10	10	13	22
1378	g3151_i2	CAT	3	6	18	788	805
1379	g3155_i0	T	1	13	13	15	27
1380	g315_i0	A	1	10	10	1783	1792
1381	g315_i1	A	1	10	10	1783	1792
1382	g3161_i0	CAG	3	6	18	277	294
1383	g3161_i1	CAG	3	6	18	373	390
1384	g3161_i2	CAG	3	6	18	373	390
1385	g3163_i0	T	1	12	12	43	54
1386	g3167_i1	GAT	3	8	24	250	273
1387	g3167_i1	GAT	3	6	18	322	339
1388	g3167_i2	GAT	3	8	24	250	273
1389	g3167_i2	GAT	3	6	18	322	339
1390	g3189_i0	T	1	14	14	1021	1034
1391	g31955_i0	TAA	3	8	24	72	95
1392	g32049_i0	AAT	3	6	18	166	183
1393	g32049_i0	TAC	3	7	21	444	464
1394	g32049_i0	TCT	3	7	21	502	522
1395	g32257_i0	T	1	11	11	338	348
1396	g3233_i0	TAA	3	6	18	51	68
1397	g32619_i0	T	1	21	21	74	94
1398	g3274_i3	ATA	3	8	24	143	166
1399	g32787_i0	TGGTGA	6	4	24	168	191
1400	g32789_i0	AAT	3	23	69	292	360
1401	g3294_i10	GAG	3	6	18	332	349
1402	g3294_i11	GAG	3	6	18	335	352
1403	g3294_i2	GAG	3	6	18	332	349
1404	g3303_i0	GCG	3	6	18	32	49
1405	g3303_i1	GCG	3	6	18	32	49
1406	g3313_i1	CTT	3	14	42	479	520
1407	g3313_i1	CTT	3	6	18	626	643
1408	g3313_i2	CTT	3	14	42	479	520
1409	g3313_i2	CTT	3	6	18	626	643
1410	g3324_i0	TGG	3	7	21	1449	1469
1411	g3324_i1	TGG	3	7	21	1449	1469
1412	g3328_i2	ATA	3	13	39	11	49
1413	g3340_i0	T	1	11	11	1130	1140
1414	g33652_i0	ATCAAA	6	5	30	242	271
1415	g3367_i0	GAG	3	7	21	26	46
1416	g3367_i0	AAC	3	7	21	457	477
1417	g3367_i1	GAG	3	7	21	26	46
1418	g3367_i1	AAC	3	7	21	457	477
1419	g3373_i0	CAC	3	9	27	231	257
1420	g3373_i1	CAC	3	9	27	231	257
1421	g3374_i2	AAT	3	6	18	52	69
1422	g3416_i2	GTCGGC	6	5	30	34	63
1423	g3416_i2	CCCAAA	6	4	24	164	187
1424	g3416_i2	GCTACT	6	4	24	223	246
1425	g3416_i3	CCCAAA	6	5	30	164	193
1426	g3416_i4	GTCGGC	6	5	30	34	63
1427	g3416_i4	CCCAAA	6	4	24	164	187
1428	g3416_i4	GCTACT	6	4	24	223	246
1429	g3416_i5	GTCGGC	6	5	30	34	63
1430	g3416_i5	CCCAAA	6	4	24	164	187
1431	g3416_i5	GCTACT	6	4	24	223	246
1432	g342_i2	TGACGA	6	5	30	270	299
1433	g342_i4	TGACGA	6	5	30	270	299
1434	g34431_i0	T	1	10	10	245	254
1435	g34518_i0	TC	2	7	14	20	33
1436	g34613_i0	T	1	33	33	241	273
1437	g349_i0	A	1	10	10	1560	1569
1438	g35111_i0	A	1	13	13	33	45
1439	g35170_i0	T	1	10	10	324	333
1440	g3527_i0	T	1	10	10	63	72
1441	g3527_i3	T	1	10	10	63	72
1442	g3527_i3	T	1	16	16	484	499
1443	g3531_i3	TCC	3	6	18	203	220
1444	g3538_i0	CTCAGG	6	5	30	83	112
1445	g3538_i1	CTCAGG	6	5	30	266	295
1446	g3547_i0	TCA	3	8	24	54	77
1447	g3547_i0	AAT	3	6	18	160	177
1448	g3547_i1	TCA	3	8	24	54	77
1449	g3547_i1	AAT	3	6	18	160	177
1450	g35501_i0	CACGGC	6	5	30	375	404
1451	g3567_i1	AACCCT	6	5	30	118	147
1452	g3567_i2	AACCCT	6	5	30	118	147
1453	g3567_i3	AACCCT	6	5	30	118	147
1454	g35687_i0	TAA	3	7	21	63	83
1455	g3589_i3	T	1	10	10	107	116
1456	g3622_i0	AAT	3	7	21	31	51
1457	g3630_i1	CAG	3	6	18	2305	2322
1458	g3630_i2	CAG	3	6	18	2305	2322
1459	g3637_i2	CAA	3	6	18	168	185
1460	g3637_i3	CAA	3	6	18	168	185
1461	g3641_i0	CCACCT	6	5	30	475	504
1462	g3641_i1	CCACCT	6	5	30	1030	1059
1463	g3659_i1	A	1	10	10	626	635
1464	g3663_i0	T	1	26	26	13	38
1465	g3664_i0	T	1	18	18	68	85
1466	g3664_i1	T	1	18	18	68	85
1467	g3664_i2	CGGTGA	6	4	24	21	44
1468	g3666_i0	GGT	3	6	18	400	417
1469	g3666_i1	GGT	3	6	18	361	378
1470	g3666_i2	GGT	3	6	18	361	378
1471	g36768_i0	TAT	3	6	18	76	93
1472	g3680_i0	CCCGAA	6	6	36	247	282
1473	g3683_i0	AAT	3	8	24	94	117
1474	g3683_i1	AAT	3	8	24	94	117
1475	g3690_i0	GAT	3	10	30	241	270
1476	g3690_i2	GAT	3	10	30	1069	1098
1477	g3698_i1	TAT	3	6	18	142	159
1478	g3698_i2	TAT	3	6	18	142	159
1479	g369_i1	TAA	3	12	36	183	218
1480	g369_i3	TAA	3	12	36	183	218
1481	g3740_i1	ATA	3	6	18	365	382
1482	g3748_i0	GGA	3	8	24	561	584
1483	g3748_i1	GGA	3	8	24	561	584
1484	g3760_i2	TAATCA	6	5	30	159	188
1485	g3760_i3	TAATCA	6	4	24	159	182
1486	g3774_i1	ATA	3	14	42	143	184
1487	g3775_i2	T	1	14	14	55	68
1488	g378_i1	GAATAA	6	4	24	3	26
1489	g3798_i0	TAA	3	6	18	234	251
1490	g3798_i1	TAA	3	6	18	234	251
1491	g3798_i2	TAA	3	6	18	234	251
1492	g3798_i3	TAA	3	6	18	234	251
1493	g3811_i0	AAT	3	23	69	1273	1341
1494	g3811_i1	AAT	3	23	69	1273	1341
1495	g3817_i1	CCA	3	6	18	1591	1608
1496	g3821_i1	TAA	3	16	48	93	140
1497	g3823_i0	AACCCT	6	4	24	307	330
1498	g3823_i1	AACCCT	6	4	24	307	330
1499	g3823_i2	AACCCT	6	4	24	307	330
1500	g3826_i0	GAG	3	6	18	283	300
1501	g3826_i1	GAG	3	6	18	475	492
1502	g38275_i0	CAT	3	7	21	206	226
1503	g3839_i2	T	1	11	11	583	593
1504	g38450_i0	TA	2	10	20	346	365
1505	g38450_i0	T	1	12	12	408	419
1506	g384_i1	CCGCCT	6	4	24	194	217
1507	g38551_i0	GAA	3	6	18	394	411
1508	g3861_i1	AGACCC	6	5	30	245	274
1509	g3865_i0	AATCG	5	4	20	163	182
1510	g386_i0	ATA	3	11	33	179	211
1511	g386_i1	ATA	3	11	33	179	211
1512	g3870_i0	CTG	3	7	21	356	376
1513	g3870_i1	CTG	3	7	21	356	376
1514	g3870_i2	CTG	3	7	21	356	376
1515	g3880_i0	T	1	12	12	14	25
1516	g38857_i0	A	1	17	17	291	307
1517	g3917_i5	AAT	3	12	36	10	45
1518	g3926_i0	CTCCGC	6	4	24	62	85
1519	g3926_i1	CTCCGC	6	4	24	881	904
1520	g3926_i2	CTCCGC	6	4	24	881	904
1521	g3931_i3	ACCCTA	6	6	36	158	193
1522	g3931_i4	ACCCTA	6	5	30	158	187
1523	g3931_i5	ACCCTA	6	4	24	158	181
1524	g3949_i1	A	1	14	14	65	78
1525	g3949_i1	CCTCAA	6	4	24	445	468
1526	g3961_i0	GAT	3	6	18	469	486
1527	g3961_i1	GAT	3	6	18	469	486
1528	g3961_i2	GAT	3	6	18	469	486
1529	g39734_i0	T	1	12	12	491	502
1530	g3985_i0	T	1	10	10	268	277
1531	g3993_i0	TGGTAA	6	5	30	621	650
1532	g3993_i0	AATGCC	6	4	24	649	672
1533	g399_i1	AAC	3	6	18	308	325
1534	g399_i13	AAC	3	6	18	638	655
1535	g399_i14	AAC	3	6	18	638	655
1536	g399_i15	AAC	3	6	18	638	655
1537	g399_i5	AAC	3	6	18	638	655
1538	g399_i6	AAC	3	6	18	308	325
1539	g399_i7	AAC	3	6	18	308	325
1540	g4026_i3	TCC	3	6	18	352	369
1541	g402_i0	CAGCTC	6	5	30	1973	2002
1542	g402_i1	CAGCTC	6	5	30	1415	1444
1543	g4037_i1	GGT	3	10	30	3277	3306
1544	g4078_i0	ACAATA	6	4	24	194	217
1545	g4078_i2	ACAATA	6	7	42	194	235
1546	g4082_i0	GCAACA	6	4	24	92	115
1547	g4082_i0	T	1	10	10	814	823
1548	g4082_i1	GCAACA	6	4	24	92	115
1549	g4082_i2	GCAACA	6	4	24	92	115
1550	g41200_i0	T	1	11	11	364	374
1551	g4129_i2	T	1	10	10	44	53
1552	g4130_i0	A	1	10	10	2071	2080
1553	g4132_i0	TATTTA	6	4	24	1	24
1554	g4132_i0	CCA	3	6	18	200	217
1555	g4132_i1	TATTTA	6	4	24	1	24
1556	g4132_i1	CCA	3	6	18	200	217
1557	g4151_i0	A	1	10	10	69	78
1558	g4151_i1	A	1	10	10	69	78
1559	g4152_i0	TGA	3	9	27	489	515
1560	g4152_i0	ATG	3	6	18	1349	1366
1561	g4163_i0	AAT	3	12	36	145	180
1562	g4163_i1	AAT	3	12	36	145	180
1563	g4173_i0	CAT	3	7	21	77	97
1564	g4192_i0	CAA	3	7	21	115	135
1565	g4192_i1	CAA	3	7	21	115	135
1566	g4193_i2	T	1	10	10	369	378
1567	g419_i3	CGCTTC	6	6	36	250	285
1568	g4239_i0	AGAAGG	6	4	24	27	50
1569	g4239_i1	AGAAGG	6	4	24	27	50
1570	g4258_i0	CAG	3	6	18	784	801
1571	g4258_i3	CAG	3	6	18	784	801
1572	g4258_i5	CAG	3	6	18	94	111
1573	g4258_i6	CAG	3	6	18	94	111
1574	g4287_i0	ACCGCA	6	5	30	73	102
1575	g4287_i1	ACCGCA	6	4	24	73	96
1576	g4291_i0	AATGCC	6	4	24	1	24
1577	g4291_i1	CAATGC	6	8	48	849	896
1578	g4291_i2	ATGCTG	6	4	24	776	799
1579	g4291_i2	CAATGC	6	4	24	855	878
1580	g4291_i3	AATGCC	6	4	24	1	24
1581	g4300_i1	GCT	3	6	18	103	120
1582	g4300_i2	GCT	3	6	18	103	120
1583	g43038_i0	G	1	25	25	307	331
1584	g43038_i0	G	1	14	14	333	346
1585	g4341_i0	AACCCA	6	5	30	598	627
1586	g4345_i0	TCTCAG	6	4	24	49	72
1587	g435_i2	CCCGCT	6	4	24	466	489
1588	g435_i2	CCCGCA	6	5	30	490	519
1589	g435_i2	CCACCG	6	7	42	607	648
1590	g435_i3	CCCGCT	6	4	24	466	489
1591	g435_i3	CCCGCA	6	5	30	490	519
1592	g435_i3	CCACCG	6	5	30	607	636
1593	g43645_i0	GAC	3	8	24	7	30
1594	g4368_i0	TCT	3	6	18	802	819
1595	g4368_i1	TCT	3	6	18	802	819
1596	g4375_i0	GATAAT	6	5	30	454	483
1597	g4375_i1	GATAAT	6	5	30	454	483
1598	g4400_i3	T	1	12	12	87	98
1599	g4415_i0	TGA	3	6	18	987	1004
1600	g4415_i1	GAAGGA	6	4	24	252	275
1601	g4415_i1	TGA	3	6	18	1584	1601
1602	g4415_i2	TGA	3	6	18	279	296
1603	g441_i1	CGGCT	5	4	20	33	52
1604	g441_i2	CGGCT	5	4	20	33	52
1605	g441_i4	CGGCT	5	4	20	33	52
1606	g4436_i0	AAGAAA	6	4	24	2896	2919
1607	g4458_i0	TCGAT	5	5	25	239	263
1608	g4458_i0	TTTTA	5	4	20	433	452
1609	g446_i6	CGTCCT	6	4	24	143	166
1610	g446_i8	CGTCCT	6	4	24	143	166
1611	g4472_i0	AAT	3	10	30	136	165
1612	g4472_i1	AAT	3	10	30	136	165
1613	g4476_i0	T	1	15	15	1794	1808
1614	g44792_i0	CCAGCA	6	9	54	96	149
1615	g4487_i0	T	1	10	10	552	561
1616	g4487_i2	T	1	10	10	33	42
1617	g449_i0	T	1	11	11	119	129
1618	g449_i2	T	1	11	11	119	129
1619	g449_i5	T	1	11	11	119	129
1620	g4509_i0	AAT	3	20	60	325	384
1621	g4509_i1	AAT	3	20	60	325	384
1622	g4515_i1	CACTAC	6	5	30	237	266
1623	g452_i1	A	1	12	12	30	41
1624	g452_i1	GAGAAG	6	4	24	157	180
1625	g452_i1	TGG	3	6	18	330	347
1626	g4539_i1	GACGAG	6	4	24	1	24
1627	g4539_i3	GACGAG	6	5	30	100	129
1628	g4539_i4	GACGAG	6	4	24	100	123
1629	g4546_i3	T	1	17	17	486	502
1630	g456_i2	TGG	3	6	18	222	239
1631	g4580_i1	GCA	3	7	21	1485	1505
1632	g4590_i0	AGAGGA	6	7	42	672	713
1633	g4590_i1	CTT	3	7	21	209	229
1634	g4590_i1	TGA	3	6	18	396	413
1635	g4590_i1	AGAGGA	6	7	42	2331	2372
1636	g4604_i0	GAG	3	8	24	1261	1284
1637	g4604_i1	GAG	3	8	24	1261	1284
1638	g4604_i2	GAG	3	8	24	1294	1317
1639	g4604_i3	GAG	3	8	24	1270	1293
1640	g460_i0	AATGGG	6	4	24	1120	1143
1641	g461_i2	AAG	3	6	18	586	603
1642	g461_i3	AAG	3	6	18	655	672
1643	g461_i4	AAG	3	6	18	1294	1311
1644	g4634_i4	GAT	3	6	18	1636	1653
1645	g4634_i5	GAT	3	6	18	649	666
1646	g4658_i1	TCA	3	6	18	55	72
1647	g4658_i2	TCA	3	6	18	55	72
1648	g4703_i0	TCTCGC	6	4	24	706	729
1649	g4703_i2	TCTCGC	6	4	24	706	729
1650	g47260_i0	TAT	3	6	18	44	61
1651	g4735_i0	AAT	3	7	21	985	1005
1652	g4735_i1	AAT	3	7	21	985	1005
1653	g4749_i0	T	1	23	23	1222	1244
1654	g474_i1	GAT	3	6	18	1105	1122
1655	g4751_i0	ATA	3	7	21	173	193
1656	g4751_i2	ATA	3	7	21	173	193
1657	g4763_i0	T	1	10	10	707	716
1658	g4763_i1	T	1	10	10	707	716
1659	g476_i0	TAA	3	6	18	204	221
1660	g476_i1	TAA	3	6	18	204	221
1661	g476_i2	TAA	3	6	18	204	221
1662	g476_i3	TAA	3	6	18	204	221
1663	g476_i5	TAA	3	6	18	204	221
1664	g4773_i1	T	1	10	10	499	508
1665	g4851_i1	GCA	3	6	18	721	738
1666	g4851_i3	GCA	3	6	18	721	738
1667	g4868_i2	A	1	10	10	1078	1087
1668	g4873_i1	TGA	3	6	18	213	230
1669	g4879_i0	GGA	3	6	18	370	387
1670	g4879_i1	GGA	3	6	18	370	387
1671	g4879_i2	GGA	3	6	18	370	387
1672	g4880_i1	CAG	3	10	30	11	40
1673	g4880_i2	CAG	3	8	24	11	34
1674	g4880_i3	CAG	3	8	24	11	34
1675	g4896_i1	TGA	3	6	18	150	167
1676	g4904_i11	AAT	3	6	18	118	135
1677	g4904_i7	AAT	3	6	18	118	135
1678	g4904_i8	AAT	3	6	18	118	135
1679	g4904_i9	AAT	3	6	18	118	135
1680	g4909_i0	A	1	10	10	55	64
1681	g4909_i1	A	1	10	10	55	64
1682	g4909_i2	A	1	10	10	55	64
1683	g4918_i1	GAT	3	6	18	42	59
1684	g4920_i0	CCGTCT	6	7	42	139	180
1685	g4928_i0	GGT	3	6	18	238	255
1686	g4928_i1	GGT	3	6	18	238	255
1687	g4928_i2	GGT	3	6	18	238	255
1688	g4930_i0	CAG	3	7	21	80	100
1689	g4941_i1	A	1	10	10	37	46
1690	g4941_i1	TAA	3	7	21	264	284
1691	g4941_i2	A	1	10	10	37	46
1692	g4941_i2	TAA	3	7	21	264	284
1693	g4945_i9	TCTGGG	6	6	36	382	417
1694	g4952_i0	AAT	3	6	18	286	303
1695	g4961_i0	AAATCA	6	5	30	63	92
1696	g4978_i0	CACACC	6	4	24	41	64
1697	g4981_i1	AAT	3	6	18	64	81
1698	g4981_i2	AAT	3	6	18	64	81
1699	g4998_i2	T	1	13	13	336	348
1700	g4998_i3	T	1	16	16	336	351
1701	g5010_i2	AGA	3	6	18	284	301
1702	g5048_i0	TAA	3	10	30	273	302
1703	g5064_i0	TCAGGG	6	4	24	498	521
1704	g5064_i1	TCAGGG	6	4	24	498	521
1705	g510_i0	TAA	3	7	21	291	311
1706	g510_i1	TAA	3	7	21	624	644
1707	g510_i2	TAA	3	7	21	291	311
1708	g5118_i1	CAGGCA	6	4	24	5	28
1709	g5118_i2	CAGGCA	6	4	24	5	28
1710	g5135_i0	AAT	3	8	24	640	663
1711	g5135_i1	AAT	3	8	24	640	663
1712	g518_i0	ACA	3	16	48	24	71
1713	g5202_i0	CTC	3	7	21	21	41
1714	g5202_i1	CTC	3	7	21	21	41
1715	g520_i1	TCTT	4	6	24	160	183
1716	g5210_i1	TAA	3	7	21	369	389
1717	g5210_i2	TAA	3	7	21	369	389
1718	g5232_i6	AATGGT	6	5	30	37	66
1719	g5232_i6	T	1	19	19	320	338
1720	g5235_i1	CCA	3	7	21	184	204
1721	g5257_i0	AAG	3	9	27	67	93
1722	g5316_i3	ATA	3	13	39	107	145
1723	g5330_i2	TAA	3	6	18	153	170
1724	g5334_i0	AAT	3	24	72	520	591
1725	g5334_i0	ATC	3	6	18	1838	1855
1726	g5383_i1	TAA	3	9	27	174	200
1727	g5383_i2	TAA	3	9	27	174	200
1728	g5391_i3	A	1	18	18	47	64
1729	g5391_i9	TAG	3	9	27	6	32
1730	g5391_i9	GTA	3	6	18	80	97
1731	g5391_i9	GTG	3	6	18	353	370
1732	g53_i0	CCT	3	9	27	1888	1914
1733	g53_i1	CCT	3	9	27	1888	1914
1734	g53_i2	CCT	3	9	27	1921	1947
1735	g53_i3	CCT	3	9	27	1888	1914
1736	g53_i4	CCT	3	9	27	1888	1914
1737	g53_i5	CCT	3	9	27	1888	1914
1738	g5400_i0	T	1	10	10	349	358
1739	g5410_i0	AAG	3	6	18	266	283
1740	g5411_i1	CAGGGT	6	4	24	124	147
1741	g5423_i0	T	1	10	10	1398	1407
1742	g5426_i0	T	1	10	10	1541	1550
1743	g544_i0	AC	2	11	22	389	410
1744	g5462_i0	CTGCCT	6	5	30	118	147
1745	g5463_i5	ATA	3	10	30	4	33
1746	g5463_i6	ATA	3	10	30	4	33
1747	g5463_i6	CAC	3	6	18	500	517
1748	g5463_i6	T	1	11	11	1092	1102
1749	g5466_i2	ATG	3	9	27	1	27
1750	g5533_i0	CCAAAC	6	5	30	123	152
1751	g5539_i0	ATA	3	11	33	224	256
1752	g5549_i0	AACCCT	6	4	24	91	114
1753	g5549_i1	AACCCT	6	4	24	91	114
1754	g5551_i4	T	1	10	10	300	309
1755	g5575_i2	GAT	3	8	24	859	882
1756	g5575_i2	GAG	3	10	30	883	912
1757	g5587_i0	CAA	3	7	21	283	303
1758	g5587_i0	CAA	3	10	30	361	390
1759	g5587_i0	CAA	3	11	33	412	444
1760	g5587_i0	CAA	3	6	18	451	468
1761	g5587_i1	CAA	3	7	21	283	303
1762	g5587_i1	CAA	3	10	30	361	390
1763	g5587_i1	CAA	3	11	33	412	444
1764	g5587_i1	CAA	3	6	18	451	468
1765	g5597_i0	T	1	10	10	344	353
1766	g5597_i1	T	1	10	10	344	353
1767	g559_i7	T	1	10	10	20	29
1768	g5646_i0	CAC	3	6	18	99	116
1769	g5646_i4	CAC	3	6	18	99	116
1770	g5662_i0	CTC	3	6	18	153	170
1771	g5668_i0	CCA	3	6	18	211	228
1772	g5668_i0	CCA	3	7	21	1372	1392
1773	g5670_i0	T	1	10	10	11	20
1774	g5689_i0	TAA	3	9	27	138	164
1775	g5689_i1	TAA	3	9	27	138	164
1776	g5692_i0	GAGGAT	6	4	24	130	153
1777	g5692_i1	GAGGAT	6	4	24	640	663
1778	g5709_i0	A	1	16	16	405	420
1779	g5709_i1	A	1	16	16	405	420
1780	g5709_i2	A	1	16	16	405	420
1781	g5712_i0	GGT	3	6	18	502	519
1782	g5712_i1	GGT	3	6	18	502	519
1783	g5719_i1	CAG	3	8	24	185	208
1784	g5738_i0	GGT	3	6	18	1315	1332
1785	g574_i0	GGA	3	7	21	88	108
1786	g574_i1	GGA	3	7	21	88	108
1787	g576_i0	TAA	3	17	51	39	89
1788	g576_i1	TAA	3	17	51	39	89
1789	g5775_i0	T	1	10	10	11	20
1790	g57828_i0	A	1	11	11	147	157
1791	g57_i0	TAA	3	6	18	651	668
1792	g57_i0	GGT	3	7	21	856	876
1793	g5811_i0	TTA	3	10	30	953	982
1794	g5811_i1	AAT	3	17	51	106	156
1795	g5811_i2	AAT	3	10	30	112	141
1796	g5811_i3	AAT	3	9	27	106	132
1797	g5817_i0	CAG	3	10	30	997	1026
1798	g5864_i0	GCAGGG	6	4	24	531	554
1799	g5864_i1	GCAGGG	6	4	24	531	554
1800	g5883_i0	ACA	3	6	18	60	77
1801	g5883_i0	AAT	3	7	21	586	606
1802	g5883_i0	AAT	3	7	21	841	861
1803	g5883_i0	AAT	3	10	30	874	903
1804	g5883_i1	ACA	3	6	18	108	125
1805	g5883_i1	AAT	3	7	21	634	654
1806	g5883_i1	AAT	3	7	21	889	909
1807	g5883_i1	AAT	3	10	30	922	951
1808	g5888_i2	T	1	10	10	289	298
1809	g5889_i4	T	1	11	11	547	557
1810	g5910_i0	TGA	3	7	21	720	740
1811	g5910_i2	TGA	3	7	21	720	740
1812	g5918_i2	GCAATG	6	6	36	1727	1762
1813	g5918_i3	GCAATG	6	4	24	1727	1750
1814	g5929_i2	CAA	3	7	21	115	135
1815	g592_i3	ATG	3	6	18	1	18
1816	g593_i1	TTC	3	6	18	207	224
1817	g593_i2	TTC	3	6	18	498	515
1818	g5948_i0	ATA	3	6	18	500	517
1819	g5948_i1	ATA	3	6	18	539	556
1820	g5979_i0	AAC	3	9	27	496	522
1821	g5979_i1	AAC	3	9	27	496	522
1822	g5979_i2	AAC	3	9	27	496	522
1823	g597_i2	GAT	3	12	36	232	267
1824	g597_i5	GAT	3	12	36	232	267
1825	g5995_i1	T	1	11	11	1930	1940
1826	g5995_i4	GAA	3	7	21	1048	1068
1827	g6005_i0	CCATCT	6	4	24	718	741
1828	g6023_i0	GAG	3	10	30	685	714
1829	g6042_i0	ATA	3	6	18	272	289
1830	g6042_i1	ATA	3	6	18	272	289
1831	g6056_i1	TAA	3	6	18	32	49
1832	g6083_i1	AAT	3	7	21	148	168
1833	g6083_i1	AAT	3	9	27	187	213
1834	g6087_i0	T	1	13	13	601	613
1835	g6091_i0	GTCCCA	6	5	30	249	278
1836	g6091_i1	GTCCCA	6	5	30	249	278
1837	g60_i0	T	1	10	10	548	557
1838	g60_i0	GGATTG	6	6	36	601	636
1839	g60_i1	T	1	10	10	548	557
1840	g60_i1	GGATTG	6	6	36	601	636
1841	g6110_i0	T	1	10	10	747	756
1842	g6134_i2	AAT	3	8	24	19	42
1843	g615_i0	TTTC	4	6	24	680	703
1844	g6167_i0	ACC	3	6	18	650	667
1845	g6167_i1	ATA	3	6	18	68	85
1846	g6167_i2	ATA	3	6	18	68	85
1847	g6167_i2	ACC	3	6	18	1379	1396
1848	g6192_i0	T	1	13	13	324	336
1849	g6196_i0	AACTGA	6	4	24	170	193
1850	g6196_i1	AACTGA	6	4	24	170	193
1851	g619_i2	T	1	19	19	558	576
1852	g6227_i0	TGCTCC	6	5	30	84	113
1853	g6227_i2	TGCTCC	6	5	30	84	113
1854	g6227_i3	TGCTCC	6	5	30	84	113
1855	g6238_i1	CAA	3	7	21	42	62
1856	g623_i0	A	1	11	11	394	404
1857	g623_i1	A	1	11	11	394	404
1858	g6256_i1	CGC	3	7	21	20	40
1859	g6257_i0	CCCACC	6	5	30	106	135
1860	g6267_i1	CAATCC	6	5	30	1401	1430
1861	g6276_i0	GGGACG	6	4	24	73	96
1862	g6276_i1	GGGACG	6	5	30	52	81
1863	g6276_i2	GGGACG	6	5	30	52	81
1864	g6284_i2	GAGCCA	6	5	30	1513	1542
1865	g6284_i2	GAGCCC	6	5	30	1543	1572
1866	g6284_i3	GAGCCA	6	5	30	1513	1542
1867	g6284_i3	GAGCCC	6	5	30	1543	1572
1868	g6284_i4	GAGCCA	6	5	30	607	636
1869	g6284_i4	GAGCCC	6	5	30	637	666
1870	g6298_i0	CCA	3	9	27	214	240
1871	g630_i0	CCACCC	6	4	24	2491	2514
1872	g630_i0	CTCCAC	6	5	30	2639	2668
1873	g630_i0	CCACCT	6	4	24	2803	2826
1874	g630_i1	CCACCC	6	4	24	2491	2514
1875	g630_i1	CTCCAC	6	5	30	2639	2668
1876	g630_i1	CCACCT	6	4	24	2803	2826
1877	g630_i2	CCACCC	6	4	24	2491	2514
1878	g630_i2	CTCCAC	6	5	30	2639	2668
1879	g630_i2	CCACCT	6	4	24	2803	2826
1880	g630_i2	CCA	3	6	18	3082	3099
1881	g630_i2	CCA	3	6	18	3127	3144
1882	g6329_i0	T	1	12	12	638	649
1883	g6341_i0	CAGGAC	6	5	30	1748	1777
1884	g6341_i2	CAGGAC	6	4	24	1748	1771
1885	g6346_i0	TAA	3	6	18	72	89
1886	g6346_i0	TAA	3	6	18	93	110
1887	g6346_i1	TAA	3	6	18	72	89
1888	g6346_i1	TAA	3	6	18	93	110
1889	g6353_i0	AAT	3	7	21	37	57
1890	g6354_i0	AAT	3	9	27	478	504
1891	g6354_i1	AAT	3	9	27	724	750
1892	g6369_i0	AATGGA	6	5	30	2251	2280
1893	g6370_i0	AAT	3	7	21	145	165
1894	g6370_i2	AAT	3	7	21	145	165
1895	g6374_i0	CTG	3	7	21	91	111
1896	g6374_i2	CTG	3	7	21	91	111
1897	g637_i4	TCAGAC	6	7	42	755	796
1898	g637_i5	TCAGAC	6	5	30	755	784
1899	g637_i6	TCAGAC	6	4	24	755	778
1900	g6402_i0	T	1	10	10	1052	1061
1901	g6408_i1	AAT	3	8	24	790	813
1902	g6443_i0	T	1	26	26	79	104
1903	g6457_i4	GGT	3	9	27	61	87
1904	g6462_i0	T	1	22	22	1194	1215
1905	g6470_i2	TCCGAT	6	4	24	151	174
1906	g6501_i0	TAA	3	13	39	780	818
1907	g6501_i1	TAA	3	13	39	1437	1475
1908	g651_i7	GTGGAA	6	4	24	19	42
1909	g651_i7	TGGAAG	6	4	24	44	67
1910	g6524_i0	TTCA	4	8	32	805	836
1911	g6538_i0	CCAGCA	6	4	24	358	381
1912	g6538_i1	CCAGCA	6	4	24	454	477
1913	g6538_i2	CCAGCA	6	4	24	454	477
1914	g6541_i0	TAT	3	6	18	1	18
1915	g6541_i2	TAT	3	6	18	1	18
1916	g6550_i0	ACC	3	6	18	514	531
1917	g6551_i0	AGC	3	7	21	126	146
1918	g6551_i0	AGC	3	8	24	171	194
1919	g6551_i1	AGC	3	7	21	126	146
1920	g6551_i1	AGC	3	8	24	171	194
1921	g6551_i4	AGC	3	7	21	126	146
1922	g6551_i4	AGC	3	8	24	171	194
1923	g6551_i5	AGC	3	7	21	126	146
1924	g6551_i5	AGC	3	8	24	171	194
1925	g6554_i1	T	1	12	12	73	84
1926	g655_i5	ATTCGG	6	6	36	359	394
1927	g655_i7	ATTCGG	6	6	36	359	394
1928	g6563_i0	AGC	3	6	18	130	147
1929	g6563_i0	GCG	3	8	24	173	196
1930	g6603_i0	T	1	14	14	310	323
1931	g6647_i0	TAA	3	22	66	228	293
1932	g6647_i1	TAA	3	22	66	228	293
1933	g6651_i0	CAG	3	6	18	13	30
1934	g6651_i0	CCCAGT	6	5	30	386	415
1935	g6663_i0	ATA	3	6	18	203	220
1936	g6663_i2	ATA	3	6	18	173	190
1937	g6691_i0	GAT	3	6	18	73	90
1938	g6691_i1	GAT	3	6	18	73	90
1939	g6691_i2	GAT	3	6	18	73	90
1940	g6705_i0	ATA	3	9	27	86	112
1941	g671_i1	T	1	11	11	555	565
1942	g6729_i0	AAT	3	6	18	244	261
1943	g6729_i1	AAT	3	6	18	244	261
1944	g6750_i2	AAT	3	9	27	181	207
1945	g6781_i0	GGA	3	7	21	316	336
1946	g6781_i3	GGA	3	7	21	316	336
1947	g6788_i0	CACCGG	6	5	30	18	47
1948	g6788_i1	CACCGG	6	5	30	18	47
1949	g6790_i0	CCACAA	6	4	24	1171	1194
1950	g6818_i0	AAT	3	7	21	85	105
1951	g6818_i0	TAA	3	18	54	264	317
1952	g6818_i1	AAT	3	7	21	85	105
1953	g6818_i1	TAA	3	18	54	264	317
1954	g6818_i2	AAT	3	7	21	85	105
1955	g6818_i2	TAA	3	18	54	264	317
1956	g6855_i0	T	1	11	11	931	941
1957	g6872_i1	GAT	3	7	21	103	123
1958	g6901_i0	TA	2	16	32	1240	1271
1959	g6919_i1	TG	2	7	14	1037	1050
1960	g6943_i5	T	1	10	10	694	703
1961	g6948_i0	CTAATA	6	4	24	1376	1399
1962	g6948_i1	CTAATA	6	4	24	1376	1399
1963	g694_i2	CAGGAC	6	6	36	3448	3483
1964	g6957_i0	A	1	13	13	36	48
1965	g6957_i1	A	1	13	13	36	48
1966	g6983_i0	AATTCC	6	4	24	157	180
1967	g6983_i1	AATTCC	6	4	24	157	180
1968	g6983_i3	AATTCC	6	4	24	157	180
1969	g6999_i0	A	1	10	10	473	482
1970	g6999_i1	A	1	10	10	467	476
1971	g699_i0	TGA	3	7	21	663	683
1972	g699_i0	GAG	3	7	21	682	702
1973	g7009_i0	TAA	3	7	21	189	209
1974	g7009_i2	TAA	3	7	21	189	209
1975	g7009_i3	TAA	3	7	21	189	209
1976	g7036_i0	TCT	3	7	21	277	297
1977	g7036_i0	TAC	3	6	18	402	419
1978	g7036_i0	TAA	3	8	24	420	443
1979	g7039_i1	A	1	17	17	60	76
1980	g7062_i0	GATAAT	6	4	24	403	426
1981	g7062_i1	GATAAT	6	4	24	403	426
1982	g706_i0	TAATGG	6	4	24	69	92
1983	g706_i1	TAATGG	6	4	24	69	92
1984	g707_i22	TAATGG	6	7	42	1458	1499
1985	g7085_i1	ACACTA	6	4	24	43	66
1986	g7100_i0	ACC	3	6	18	85	102
1987	g7119_i2	A	1	13	13	21	33
1988	g7119_i3	A	1	13	13	21	33
1989	g7124_i1	TGA	3	7	21	645	665
1990	g713_i0	CGA	3	6	18	387	404
1991	g713_i1	CGA	3	6	18	387	404
1992	g7154_i0	CCCCAT	6	6	36	1102	1137
1993	g7168_i0	AAT	3	8	24	94	117
1994	g7168_i0	ATA	3	15	45	605	649
1995	g7174_i0	GAG	3	11	33	448	480
1996	g7174_i1	GAG	3	11	33	589	621
1997	g7191_i0	ACCCCC	6	4	24	32	55
1998	g7198_i7	GAA	3	7	21	405	425
[truncated: 332 more rows]
