# Supplementary material for: Identification of heterophyllin B accumulation associated genes via WGCNA in Pseudostellaria heterophylla
Source: Front Plant Sci. 2025 Dec 9;16:1691269. doi: 10.3389/fpls.2025.1691269 (PMC12722792; doi:10.3389/fpls.2025.1691269)
Supplement: Supplementary Table 3 — Distribution of SNP variants identified in P. heterophylla transcriptome. [file Table3.xlsx]

## Sheet: Table S2
Table S3. Distribution of SNP variants identified in P. heterophylla transcriptome
Sample	AT	AC	AG	TA	TC	TG	CA	CT	CG	GT	GA	GC	Total
ZS1_R_1	5009	3554	12208	5165	12267	3724	3887	13996	3378	3936	14121	3397	84642
ZS1_R_2	4918	3552	11985	4908	12022	3614	3831	13598	3311	3797	13856	3347	82739
ZS1_R_3	4854	3267	11343	4807	11355	3378	3549	12894	3095	3606	12900	3106	78154
ZS2_R_1	4825	3420	12030	4889	11798	3572	3673	13541	3232	3799	13785	3168	81732
ZS2_R_2	5403	3738	13180	5401	12898	3937	4100	14858	3493	4190	15058	3470	89726
ZS2_R_3	5394	3784	13333	5372	13018	4030	4213	14993	3548	4297	15291	3537	90810
ZS5_R_1	4733	3372	10979	4715	10953	3393	3646	12687	3025	3572	12669	3118	76862
ZS5_R_2	4873	3339	10940	4845	10879	3335	3510	12494	2929	3548	12638	2971	76301
ZS5_R_3	4889	3438	11391	4887	11498	3473	3674	13178	3095	3773	13056	3145	79497
