# Supplementary material for: Identification of heterophyllin B accumulation associated genes via WGCNA in Pseudostellaria heterophylla
Source: Front Plant Sci. 2025 Dec 9;16:1691269. doi: 10.3389/fpls.2025.1691269 (PMC12722792; doi:10.3389/fpls.2025.1691269)
Supplement: Supplementary Table 4 — Network parameters of key candidate genes in the target module. GS measures the association between gene expression and the target phenotype; MM indicates the correlation between genes and module eigengenes; Connectivity reflects the interaction strength of a gene with other module members. [file Table4.xlsx]

## Sheet: Table S3
Table S4. Network parameters of key candidate genes in the target module. GS measures the association between gene expression and the target phenotype; MM indicates the correlation between genes and module eigengenes; Connectivity reflects the interaction strength of a gene with other module members.
Gene ID	Module	Connectivity	MM	MM_pvalue	GS	GS_pvalue
g635_i3	yellow	489.783	-0.954858	0.000222263	-0.997016	6.63e-08
g15972_i0	yellow	421.126	0.955319	0.000215602	0.995618	2.1e-07
g3091_i4	yellow	467.564	0.970424	6.33e-05	0.994129	5.04e-07
g635_i4	yellow	431.049	-0.945598	0.000386268	-0.993951	5.51e-07
g3091_i2	yellow	517.238	0.968004	7.99e-05	0.993644	6.39e-07
g14986_i0	yellow	457.377	-0.959012	0.000166903	-0.993501	6.83e-07
g7795_i8	yellow	553.901	0.967719	8.21e-05	0.993301	7.48e-07
g6594_i4	yellow	471.855	-0.959099	0.000165854	-0.993288	7.52e-07
g532_i0	yellow	496.554	0.950324	0.000295153	0.993009	8.5e-07
g3166_i1	yellow	362.801	0.941983	0.000467211	0.992957	8.69e-07
g1689_i2	yellow	452.513	0.937057	0.000594372	0.992658	9.84e-07
g3091_i10	yellow	524.394	0.976276	3.28e-05	0.992553	1.03e-06
g3091_i1	yellow	455.074	0.958254	0.000176228	0.992407	1.09e-06
g5049_i1	yellow	411.506	-0.93159	0.000759886	-0.992186	1.19e-06
g6128_i0	yellow	347.7	0.915594	0.0014098	0.991759	1.39e-06
g12420_i3	yellow	389.164	-0.937146	0.00059188	-0.991685	1.43e-06
g688_i7	yellow	381.155	0.932385	0.000734156	0.991416	1.57e-06
g635_i2	yellow	300.599	-0.921631	0.00113367	-0.991364	1.6e-06
g10316_i3	yellow	356.221	-0.944638	0.000406787	-0.991189	1.7e-06
g4258_i6	yellow	494.821	0.974395	4.12e-05	0.991128	1.73e-06
g3091_i3	yellow	528.097	0.977048	2.97e-05	0.990842	1.91e-06
g308_i0	yellow	391.857	0.940626	0.000500239	0.990816	1.92e-06
g3401_i1	yellow	379.665	-0.934836	0.000658396	-0.990815	1.92e-06
g1689_i1	yellow	470.467	0.942397	0.000457415	0.990789	1.94e-06
g688_i9	yellow	385.533	0.936717	0.000603888	0.990747	1.97e-06
g3908_i5	yellow	547.323	0.979301	2.18e-05	0.990618	2.05e-06
g23755_i0	yellow	486.827	0.940219	0.000510451	0.990525	2.11e-06
g10149_i1	yellow	516.774	0.953041	0.000249842	0.99038	2.21e-06
g27071_i0	yellow	557.608	0.960822	0.000145959	0.989888	2.57e-06
g29453_i0	yellow	376.008	-0.943203	0.000438753	-0.989807	2.63e-06
g1960_i0	yellow	549.082	0.960185	0.000153117	0.989714	2.7e-06
g2841_i2	yellow	522.486	0.96156	0.000137935	0.989702	2.71e-06
g26961_i0	yellow	512.592	0.953556	0.000241813	0.989692	2.72e-06
g8281_i1	yellow	531.528	0.954633	0.000225556	0.989646	2.75e-06
g4733_i1	yellow	554.431	0.961601	0.000137507	0.989563	2.82e-06
g23148_i1	yellow	544.115	0.979044	2.26e-05	0.989466	2.9e-06
g15296_i0	yellow	369.446	0.929896	0.000816683	0.989338	3.01e-06
g9004_i1	yellow	510.41	0.977901	2.65e-05	0.989305	3.03e-06
g15871_i0	yellow	553.236	0.96498	0.000104571	0.989038	3.27e-06
g10955_i1	yellow	522.143	0.964361	0.000110161	0.989012	3.29e-06
g527_i6	yellow	567.068	0.964202	0.000111629	0.988909	3.38e-06
g11247_i4	yellow	345.889	-0.919997	0.00120458	-0.988839	3.45e-06
g10149_i0	yellow	563.385	0.963718	0.000116177	0.988815	3.47e-06
g8930_i1	yellow	570.859	0.965938	9.63e-05	0.988713	3.56e-06
g18025_i0	yellow	329.096	-0.924974	0.000997265	-0.988584	3.69e-06
g16855_i0	yellow	501.581	0.946007	0.000377748	0.98854	3.73e-06
g2841_i1	yellow	546.924	0.961413	0.000139509	0.988346	3.92e-06
g11909_i1	yellow	275.979	0.916019	0.00138904	0.988261	4.01e-06
g26808_i0	yellow	400.702	0.945799	0.000382057	0.988185	4.09e-06
g8806_i3	yellow	582.609	0.97715	2.93e-05	0.988148	4.13e-06
g23381_i1	yellow	345.005	-0.94897	0.00031963	-0.988145	4.13e-06
g21231_i0	yellow	469.957	0.940521	0.000502866	0.988134	4.14e-06
g3908_i0	yellow	527.104	0.968176	7.87e-05	0.988043	4.24e-06
g7108_i1	yellow	381.81	-0.95293	0.000251605	-0.987873	4.42e-06
g11176_i1	yellow	380.276	-0.950208	0.000297213	-0.987867	4.42e-06
g1220_i6	yellow	587.34	0.973017	4.81e-05	0.987726	4.58e-06
g340_i0	yellow	549.011	0.960741	0.000146853	0.987696	4.61e-06
g11431_i1	yellow	452.973	-0.961647	0.000137009	-0.987367	4.99e-06
g19398_i1	yellow	422.435	0.933686	0.000693279	0.9867	5.82e-06
g23381_i0	yellow	420.875	-0.970838	6.07e-05	-0.986492	6.1e-06
g8067_i1	yellow	422.502	0.971691	5.55e-05	0.986418	6.2e-06
g20055_i0	yellow	590.852	0.972577	5.05e-05	0.986071	6.69e-06
g1883_i5	yellow	587.405	0.968266	7.8e-05	0.98603	6.74e-06
g3884_i2	yellow	492.26	0.98262	1.3e-05	0.985995	6.8e-06
g11540_i0	yellow	567.453	0.972126	5.3e-05	0.985938	6.88e-06
g9784_i0	yellow	492.575	0.958005	0.000179367	0.985853	7e-06
g8980_i0	yellow	530.22	0.959563	0.000160332	0.985696	7.24e-06
g527_i11	yellow	580.623	0.965131	0.000103236	0.985556	7.45e-06
g8236_i5	yellow	516.748	0.977751	2.71e-05	0.985324	7.82e-06
g360_i4	yellow	551.389	0.959967	0.000155616	0.984868	8.56e-06
g18121_i0	yellow	400.765	-0.940296	0.000508513	-0.984626	8.98e-06
g14069_i0	yellow	597.712	0.973817	4.4e-05	0.984551	9.11e-06
g527_i12	yellow	583.389	0.965879	9.68e-05	0.984548	9.12e-06
g13889_i2	yellow	572.35	0.967195	8.61e-05	0.984508	9.19e-06
g19187_i0	yellow	395.443	0.920947	0.00116301	0.98422	9.71e-06
g28501_i0	yellow	546.086	0.972947	4.85e-05	0.984196	9.75e-06
g2935_i5	yellow	539.376	-0.955375	0.000214795	-0.98412	9.89e-06
g23281_i0	yellow	601.728	0.982092	1.42e-05	0.984044	1e-05
g1883_i8	yellow	597.593	0.972019	5.36e-05	0.983945	1.02e-05
g24503_i0	yellow	443.242	0.929431	0.000832741	0.983884	1.03e-05
g3091_i11	yellow	457.7	0.951932	0.000267735	0.983858	1.04e-05
g8674_i6	yellow	270.438	-0.926767	0.00092875	-0.983799	1.05e-05
g8281_i0	yellow	421.667	0.925711	0.000968699	0.983771	1.06e-05
g3091_i7	yellow	565.368	0.964203	0.000111622	0.983757	1.06e-05
g8734_i0	yellow	599.499	0.975427	3.64e-05	0.983703	1.07e-05
g1896_i8	yellow	276.773	0.901063	0.00224503	0.983695	1.07e-05
g2321_i1	yellow	447.575	0.929982	0.000813735	0.983604	1.09e-05
g9778_i17	yellow	552.488	0.977852	2.67e-05	0.983599	1.09e-05
g11108_i1	yellow	392.772	-0.944518	0.000409401	-0.983545	1.1e-05
g1883_i4	yellow	599.301	0.972869	4.89e-05	0.983544	1.1e-05
g6867_i0	yellow	581.765	0.965229	0.000102373	0.983319	1.15e-05
g3463_i13	yellow	337.193	0.923892	0.00104017	0.983237	1.16e-05
g6363_i9	yellow	600.627	0.977578	2.77e-05	0.983231	1.16e-05
g2024_i0	yellow	541.143	0.95205	0.000265796	0.9831	1.19e-05
g19262_i0	yellow	598.579	0.972759	4.95e-05	0.983045	1.2e-05
g20747_i0	yellow	597.095	0.973709	4.45e-05	0.98299	1.21e-05
g1840_i0	yellow	365.08	-0.959138	0.000165383	-0.982888	1.24e-05
g1635_i1	yellow	533.493	0.977818	2.68e-05	0.982706	1.28e-05
g4141_i0	yellow	589.036	0.977607	2.76e-05	0.982681	1.28e-05
g550_i0	yellow	402.09	0.936513	0.000609657	0.982582	1.3e-05
g550_i2	yellow	385.473	0.933547	0.000697548	0.982488	1.32e-05
g651_i4	yellow	603.609	0.982881	1.24e-05	0.982426	1.34e-05
g7685_i2	yellow	443.047	0.979841	2.02e-05	0.982371	1.35e-05
g9662_i0	yellow	470.414	0.949483	0.000310209	0.982303	1.37e-05
g11428_i0	yellow	334.27	0.933294	0.000705413	0.982224	1.39e-05
g31742_i0	yellow	459.026	0.927256	0.000910608	0.982107	1.41e-05
g2145_i20	yellow	385.765	-0.946952	0.000358514	-0.98172	1.51e-05
g18112_i0	yellow	389.248	-0.929221	0.000840045	-0.981334	1.6e-05
g20949_i0	yellow	385.829	-0.942211	0.000461805	-0.981315	1.61e-05
g7087_i0	yellow	531.41	0.988816	3.47e-06	0.981101	1.66e-05
g4527_i0	yellow	590.488	0.983677	1.07e-05	0.980859	1.73e-05
g2935_i1	yellow	513.382	-0.954094	0.000233602	-0.980782	1.75e-05
g5463_i6	yellow	583.713	0.978979	2.29e-05	0.980764	1.75e-05
g4527_i1	yellow	581.689	0.984249	9.65e-06	0.980719	1.77e-05
g19870_i0	yellow	583.259	0.979003	2.28e-05	0.98057	1.81e-05
g4845_i4	yellow	421.659	-0.924553	0.00101381	-0.98053	1.82e-05
g6572_i1	yellow	585.888	0.972328	5.19e-05	0.980428	1.85e-05
g30_i6	yellow	483.421	0.975583	3.57e-05	0.980414	1.85e-05
g26418_i0	yellow	532.45	0.950278	0.000295971	0.980266	1.89e-05
g4527_i2	yellow	583.362	0.98391	1.03e-05	0.98025	1.9e-05
g6831_i0	yellow	436.099	-0.943197	0.000438909	-0.980104	1.94e-05
g10222_i0	yellow	379.838	-0.914827	0.00144771	-0.980088	1.94e-05
g15842_i0	yellow	573.143	0.978312	2.51e-05	0.980077	1.95e-05
g550_i1	yellow	369.78	0.929091	0.000844603	0.979976	1.98e-05
g11330_i0	yellow	481.949	-0.955501	0.000212996	-0.979934	1.99e-05
g3091_i8	yellow	451.938	0.980337	1.87e-05	0.97989	2e-05
g496_i3	yellow	315.863	0.94066	0.000499394	0.97981	2.03e-05
g5887_i2	yellow	549.517	0.991158	1.72e-06	0.979554	2.1e-05
g18300_i0	yellow	539.486	0.973752	4.43e-05	0.979491	2.12e-05
g19382_i0	yellow	577.768	0.98357	1.1e-05	0.979491	2.12e-05
g173_i9	yellow	559.037	0.977079	2.96e-05	0.979208	2.21e-05
g8739_i2	yellow	601.472	0.979959	1.98e-05	0.979027	2.27e-05
g22433_i0	yellow	586.817	0.969531	6.91e-05	0.978974	2.29e-05
g115_i11	yellow	410.309	0.976929	3.02e-05	0.978944	2.3e-05
g496_i2	yellow	316.635	0.940359	0.000506916	0.97893	2.3e-05
g4015_i0	yellow	590.875	0.970246	6.44e-05	0.978911	2.31e-05
g3416_i2	yellow	505.131	0.97299	4.83e-05	0.978869	2.32e-05
g20899_i0	yellow	557.963	0.977176	2.92e-05	0.978849	2.33e-05
g1434_i3	yellow	592.941	0.979648	2.08e-05	0.978835	2.33e-05
g173_i4	yellow	552.984	0.976736	3.09e-05	0.978408	2.48e-05
g12166_i0	yellow	394.095	0.915796	0.00139991	0.978305	2.51e-05
g3884_i3	yellow	475.565	0.987472	4.87e-06	0.978294	2.52e-05
g7087_i1	yellow	517.002	0.988988	3.31e-06	0.978141	2.57e-05
g18723_i0	yellow	477.933	0.93648	0.000610601	0.978008	2.62e-05
g6158_i0	yellow	463.624	-0.941085	0.000488912	-0.978004	2.62e-05
g21529_i0	yellow	479.807	-0.974129	4.25e-05	-0.977973	2.63e-05
g35025_i0	yellow	491.482	-0.974638	4e-05	-0.977944	2.64e-05
g10955_i0	yellow	563.229	0.980355	1.87e-05	0.977883	2.66e-05
g16000_i1	yellow	570.377	0.980349	1.87e-05	0.977876	2.66e-05
g20116_i1	yellow	310.426	-0.905389	0.00196984	-0.977845	2.67e-05
g14149_i1	yellow	490.121	-0.960902	0.000145066	-0.977828	2.68e-05
g2935_i2	yellow	492.304	-0.94858	0.000326921	-0.977794	2.69e-05
g19398_i0	yellow	397.533	0.931212	0.000772329	0.977781	2.7e-05
g22642_i0	yellow	457.392	0.925584	0.000973582	0.977678	2.73e-05
g11529_i0	yellow	221.156	-0.908212	0.00180262	-0.977658	2.74e-05
g6787_i0	yellow	462.131	-0.952902	0.000252049	-0.977648	2.75e-05
g1434_i0	yellow	591.468	0.978556	2.43e-05	0.977633	2.75e-05
g9561_i0	yellow	469.032	0.976006	3.39e-05	0.977602	2.76e-05
g1883_i6	yellow	604.134	0.978627	2.4e-05	0.977551	2.78e-05
g14493_i0	yellow	428.461	0.928753	0.000856506	0.977515	2.79e-05
g6867_i1	yellow	532.519	0.97398	4.32e-05	0.977465	2.81e-05
g17424_i2	yellow	565.196	0.979124	2.24e-05	0.977436	2.82e-05
g6980_i2	yellow	423.262	-0.935241	0.000646392	-0.977399	2.84e-05
g4460_i0	yellow	562.108	0.972147	5.29e-05	0.977336	2.86e-05
g10461_i0	yellow	593.511	0.983339	1.14e-05	0.977294	2.88e-05
g2205_i1	yellow	447.295	-0.936659	0.000605511	-0.97729	2.88e-05
g25300_i0	yellow	363.107	-0.93237	0.000734621	-0.97715	2.93e-05
g20381_i0	yellow	598.182	0.986506	6.08e-06	0.977123	2.94e-05
g2314_i1	yellow	594.128	0.970736	6.13e-05	0.976993	2.99e-05
g9574_i2	yellow	343.514	0.928982	0.000848437	0.976974	3e-05
g1635_i0	yellow	558.904	0.979401	2.15e-05	0.976815	3.06e-05
g104_i1	yellow	541.971	0.95328	0.000246103	0.976714	3.1e-05
g6320_i3	yellow	572.448	0.974623	4.01e-05	0.976532	3.17e-05
g30671_i0	yellow	528.115	0.970228	6.45e-05	0.976489	3.19e-05
g13810_i3	yellow	573.829	0.976402	3.23e-05	0.976377	3.24e-05
g2314_i4	yellow	592.145	0.9703	6.4e-05	0.976131	3.34e-05
g16265_i0	yellow	273.258	-0.913303	0.00152504	-0.975817	3.47e-05
g173_i3	yellow	551.316	0.978195	2.55e-05	0.975771	3.49e-05
g19134_i0	yellow	600.212	0.981123	1.66e-05	0.975563	3.58e-05
g24833_i0	yellow	532.45	0.958674	0.000171017	0.975479	3.62e-05
g2019_i0	yellow	481.454	0.93568	0.000633557	0.975396	3.66e-05
g18715_i0	yellow	478.132	0.977277	2.88e-05	0.975277	3.71e-05
g4583_i0	yellow	595.083	0.982422	1.34e-05	0.974986	3.84e-05
g14087_i0	yellow	401.385	0.914844	0.00144688	0.974841	3.91e-05
g867_i5	yellow	562.08	0.980284	1.89e-05	0.974818	3.92e-05
g1276_i3	yellow	445.96	0.945578	0.000386694	0.97476	3.94e-05
g14333_i2	yellow	599.329	0.981271	1.62e-05	0.974684	3.98e-05
g1689_i3	yellow	435.505	0.934417	0.000670984	0.974662	3.99e-05
g7037_i1	yellow	506.822	0.943365	0.000435073	0.974513	4.06e-05
g13166_i0	yellow	455.386	0.926511	0.00093833	0.974457	4.09e-05
g19450_i0	yellow	590.181	0.982972	1.22e-05	0.974397	4.12e-05
g1862_i0	yellow	515.861	0.983744	1.06e-05	0.974342	4.14e-05
g1235_i4	yellow	448.881	0.92318	0.00106905	0.974331	4.15e-05
g31743_i0	yellow	471.866	0.925156	0.000990171	0.974276	4.17e-05
g1506_i0	yellow	576.024	0.967349	8.49e-05	0.974143	4.24e-05
g16741_i2	yellow	383.64	0.911924	0.00159727	0.974015	4.3e-05
g1434_i1	yellow	587.256	0.980454	1.84e-05	0.973892	4.36e-05
g10995_i2	yellow	582.506	0.988035	4.24e-06	0.973822	4.4e-05
g11291_i1	yellow	352.688	0.920771	0.00117065	0.973818	4.4e-05
g173_i8	yellow	566.568	0.981489	1.56e-05	0.973618	4.5e-05
g2955_i4	yellow	496.232	0.93907	0.000539978	0.973461	4.58e-05
g31655_i0	yellow	594.795	0.982704	1.28e-05	0.973428	4.6e-05
g13760_i1	yellow	385.142	-0.935742	0.000631773	-0.973386	4.62e-05
g13564_i0	yellow	439.705	0.924741	0.00100641	0.973379	4.62e-05
g686_i0	yellow	525.265	0.988551	3.72e-06	0.973323	4.65e-05
g13660_i0	yellow	449.65	0.97012	6.52e-05	0.973306	4.66e-05
g10864_i1	yellow	467.827	0.930615	0.000792253	0.973218	4.71e-05
g15275_i0	yellow	508.487	0.972199	5.26e-05	0.973191	4.72e-05
g1635_i2	yellow	590.916	0.990349	2.23e-06	0.973155	4.74e-05
g7094_i4	yellow	590.246	0.978088	2.59e-05	0.973136	4.75e-05
g16644_i0	yellow	292.769	0.905966	0.00193484	0.973118	4.76e-05
g5532_i6	yellow	584.152	0.978691	2.38e-05	0.973104	4.77e-05
g4845_i5	yellow	546.873	0.98029	1.89e-05	0.973045	4.8e-05
g2053_i0	yellow	488.885	-0.975044	3.81e-05	-0.97261	5.03e-05
g15319_i0	yellow	506.966	0.97234	5.18e-05	0.972453	5.12e-05
g15253_i0	yellow	592.149	-0.985335	7.8e-06	-0.972344	5.18e-05
g32202_i0	yellow	383.014	0.904748	0.00200916	0.972291	5.21e-05
g2935_i3	yellow	432.662	-0.939616	0.000525813	-0.972122	5.3e-05
g2955_i1	yellow	580.41	0.970322	6.39e-05	0.972057	5.34e-05
g173_i0	yellow	521.999	0.975553	3.59e-05	0.971885	5.44e-05
g17261_i0	yellow	579.502	0.970959	5.99e-05	0.971724	5.53e-05
g2955_i2	yellow	588.991	0.971545	5.64e-05	0.971696	5.55e-05
g31822_i0	yellow	312.564	-0.909213	0.00174565	-0.971659	5.57e-05
g15276_i0	yellow	496.337	0.970774	6.1e-05	0.971448	5.69e-05
g11495_i0	yellow	395.008	0.919504	0.00122651	0.971436	5.7e-05
g20437_i0	yellow	524.496	0.976363	3.24e-05	0.971242	5.82e-05
g173_i7	yellow	554.022	0.981102	1.66e-05	0.971217	5.83e-05
g4960_i1	yellow	225.371	0.912826	0.00154976	0.971182	5.85e-05
g6363_i3	yellow	556.892	0.973714	4.45e-05	0.971165	5.86e-05
g23027_i0	yellow	379.244	-0.922996	0.00107658	-0.971063	5.93e-05
g1387_i0	yellow	306.214	-0.920195	0.00119581	-0.970958	5.99e-05
g8980_i1	yellow	446.846	0.95512	0.000218456	0.970835	6.07e-05
g4621_i3	yellow	505.195	-0.94632	0.000371292	-0.970739	6.13e-05
g651_i3	yellow	571.605	0.987359	5e-06	0.970616	6.2e-05
g112_i28	yellow	593.827	0.99271	9.63e-07	0.970296	6.41e-05
g26925_i1	yellow	488.262	-0.97291	4.87e-05	-0.970262	6.43e-05
g16134_i0	yellow	577.253	0.984378	9.42e-06	0.970261	6.43e-05
g17110_i0	yellow	543.958	0.980143	1.93e-05	0.970225	6.45e-05
g10587_i0	yellow	485.365	0.954381	0.000229293	0.970191	6.47e-05
g2935_i0	yellow	454.225	-0.947296	0.000351675	-0.97006	6.56e-05
g15470_i2	yellow	588.928	0.973245	4.69e-05	0.970053	6.56e-05
g7837_i0	yellow	309.791	0.929195	0.000840955	0.969963	6.62e-05
g1833_i3	yellow	423.391	0.936224	0.000617885	0.969822	6.72e-05
g7228_i2	yellow	587.909	0.983176	1.18e-05	0.969533	6.91e-05
g6730_i0	yellow	566.716	0.961234	0.000141447	0.969424	6.98e-05
g242_i9	yellow	591.339	0.983817	1.05e-05	0.96936	7.03e-05
g6375_i3	yellow	457.387	-0.95808	0.000178428	-0.969049	7.24e-05
g3883_i7	yellow	399.404	-0.939849	0.000519834	-0.968936	7.32e-05
g10445_i3	yellow	601.753	0.981705	1.51e-05	0.968707	7.48e-05
g17220_i0	yellow	522.305	0.983252	1.16e-05	0.968329	7.75e-05
g26531_i0	yellow	483.132	0.933344	0.000703855	0.968215	7.84e-05
g18527_i0	yellow	534.596	0.98504	8.28e-06	0.968125	7.9e-05
g4549_i1	yellow	485.537	-0.976037	3.38e-05	-0.968052	7.96e-05
g6949_i1	yellow	372.399	0.958455	0.000173729	0.967997	8e-05
g2955_i3	yellow	588.482	0.977204	2.91e-05	0.967968	8.02e-05
g1241_i6	yellow	349.514	0.940611	0.000500614	0.96788	8.09e-05
g27147_i0	yellow	474.582	0.937847	0.0005726	0.96787	8.09e-05
g1862_i1	yellow	484.667	0.983161	1.18e-05	0.967801	8.15e-05
g6326_i1	yellow	389.653	-0.918075	0.00129156	-0.9677	8.22e-05
g10641_i2	yellow	504.092	0.974144	4.24e-05	0.967575	8.32e-05
g5236_i1	yellow	385.278	-0.933685	0.000693302	-0.967567	8.32e-05
g13203_i0	yellow	462.436	0.974229	4.2e-05	0.967501	8.37e-05
g17271_i1	yellow	480.177	0.954992	0.000220313	0.967372	8.47e-05
g1641_i19	yellow	542.565	0.959767	0.000157945	0.967372	8.47e-05
g4670_i0	yellow	463.481	0.939738	0.000522681	0.967269	8.55e-05
g4549_i2	yellow	500.488	-0.965436	0.000100574	-0.967214	8.6e-05
g10360_i2	yellow	583.586	0.982509	1.32e-05	0.967192	8.61e-05
g494_i2	yellow	431.565	0.970537	6.25e-05	0.967087	8.69e-05
g19737_i1	yellow	568.07	0.984276	9.6e-06	0.967086	8.7e-05
g21527_i2	yellow	495.664	-0.95371	0.000239449	-0.966627	9.06e-05
g7461_i1	yellow	504.874	0.952423	0.000259712	0.966595	9.09e-05
g3906_i1	yellow	305.421	-0.927986	0.000883973	-0.966543	9.13e-05
g7233_i1	yellow	422.808	0.982895	1.24e-05	0.966222	9.39e-05
g1833_i1	yellow	428.725	0.930817	0.00078546	0.966119	9.48e-05
g7199_i0	yellow	387.664	0.91922	0.00123927	0.966014	9.57e-05
g10445_i0	yellow	593.408	0.977664	2.74e-05	0.966003	9.57e-05
g1862_i2	yellow	503.19	0.97858	2.42e-05	0.965984	9.59e-05
g9724_i0	yellow	473.514	0.936064	0.000622469	0.965524	9.98e-05
