# Supplementary material for: Identification of heterophyllin B accumulation associated genes via WGCNA in Pseudostellaria heterophylla
Source: Front Plant Sci. 2025 Dec 9;16:1691269. doi: 10.3389/fpls.2025.1691269 (PMC12722792; doi:10.3389/fpls.2025.1691269)
Supplement: Supplementary Table 5 — The sample information of three P. heterophylla. [file Table5.xlsx]

## Sheet: Sheet1
Table S5. The sample information of three P. heterophylla.
Sample ID	Curtivar name	Certification numbers	Germplasm source
ZS1	Zheshen No.1	[闽认药]2003001	provincial-certified cultivars of Fujian province
ZS2	Zheshen No.2	[闽认药]2003002	provincial-certified cultivars of Fujian province
ZS5	Zhenong No.1	-	farmer-selected landrace varieties of Fujian province
